# Supplementary material for: Loss of voltage-gated hydrogen channel 1 expression reveals heterogeneous metabolic adaptation to intracellular acidification by T cells
Source: JCI Insight. 2022 May 23;7(10):e147814. doi: 10.1172/jci.insight.147814 (PMC9220931; doi:10.1172/jci.insight.147814)
Supplement: Supplemental data set 1 [file jciinsight-7-147814-s051.xlsx]

## Sheet: raw data
		Area peak
		Pyr	Lactate	Phenylanine	Cytosine	Citrate	Leucine	Isoleucine	Methionine	Threonine	Alanine	Glutathione	Glutamate	Glutamine	Asparagine	Aspartate	N-acetylasp	Serine	Glycine	Succinate	Citrulline	a-KG	Fumarate	Malate	Glucose	Argininosuccinate	Aconitate	Ornithine	Lysine	Arginine
	AK_01		6.39871e+07	7.04069e+07			1.19485e+08	1.45697e+08	7.62332e+07	8.41339e+07	1.8293e+07	1.21291e+08	4.1039e+07	2.53994e+07	1.92557e+08	3.13265e+06	1.13529e+06	8.55525e+06	3.19436e+07	1.13173e+06	1.42584e+06	421190	1.0226e+06	2.98451e+07		459561	749254	18467	9.10406e+06	5.31083e+08
	AK_02		6.04332e+07	7.56528e+07			1.19173e+08	1.54153e+08	8.05044e+07	8.13241e+07	1.94674e+07	1.13454e+08	5.04041e+07	1.79639e+07	1.93524e+08	2.81566e+06	1.01756e+06	8.49516e+06	3.25079e+07	1.15819e+06	2.11139e+06	559650	991746	2.73985e+07		632368	824698	40329	1.00188e+07	5.66037e+08
	AK_03		1.8817e+07	2.18776e+07			3.60798e+07	5.37185e+07	2.28954e+07	3.00469e+07	7.57133e+06	3.32151e+07	1.4432e+07	5.18188e+06	6.98898e+07	988941	187543	2.59505e+06	1.10014e+07	337106	217345	171977	368688	1.45315e+07			262834	11813	3.77503e+06	2.64163e+08
	AK_04		6.67864e+07	6.60002e+07			1.16056e+08	1.57276e+08	7.66622e+07	8.53951e+07	1.70939e+07	1.21816e+08	4.16211e+07	1.51188e+07	1.87904e+08	2.38255e+06	1.09946e+06	9.45187e+06	3.28616e+07	1.22949e+06	1.42467e+06	414761	1.02503e+06	2.92098e+07		407657	892024	98249	1.08014e+07	5.92885e+08
	AW_01		7.38397e+07	8.15899e+07			1.32751e+08	1.61322e+08	9.04548e+07	8.42439e+07	2.71465e+07	1.51725e+08	6.72961e+07	2.94961e+07	1.7301e+08	4.94795e+06	1.82697e+06	9.63045e+06	3.68987e+07	1.40651e+06	3.11551e+06	629367	1.81019e+06	4.32534e+07		1.27241e+06	1.60004e+06	125179	1.3351e+07	6.59643e+08
	AW_02		7.18503e+07	8.42798e+07			1.28768e+08	1.69207e+08	9.12007e+07	7.97207e+07	2.76176e+07	1.47535e+08	6.44419e+07	2.50704e+07	1.74315e+08	4.26963e+06	1.82732e+06	9.67842e+06	4.08236e+07	2.42859e+06	2.04953e+06	761284	1.66019e+06	4.5017e+07		2.24812e+06	1.86658e+06	89576	1.10253e+07	5.01085e+08
	AW_03		7.38223e+07	8.46551e+07			1.24434e+08	1.54944e+08	8.77753e+07	8.17664e+07	2.9872e+07	1.67033e+08	6.87567e+07	2.79147e+07	1.78599e+08	4.98807e+06	1.70797e+06	1.03292e+07	3.39733e+07	1.44288e+06	1.46232e+06	702885	1.82052e+06	4.86663e+07		1.89448e+06	1.53487e+06	92804	1.27899e+07	6.49402e+08
	AW_04		7.69591e+07	8.57159e+07			1.27943e+08	1.59542e+08	8.96672e+07	8.3227e+07	2.95884e+07	1.5808e+08	6.68277e+07	2.72059e+07	1.67516e+08	4.49416e+06	1.59245e+06	9.84981e+06	3.83783e+07	1.64914e+06	1.7415e+06	759248	1.62839e+06	4.15948e+07		1.53915e+06	1.6768e+06	45911	1.09995e+07	5.64495e+08
	NK_01		6.81438e+07	2.02248e+07			3.85929e+07	4.76017e+07	2.55948e+07	8.91774e+06	4.73536e+06	3.69601e+07	1.07407e+08	2.49965e+07	2.23981e+07	4.0426e+07	530475	2.6359e+06	5.81891e+06	669627	531130	872832	788333	3.95914e+07		234824	1.03439e+06	35292	3.14528e+06	1.6241e+08
	NK_02		4.76441e+07	1.89717e+07			3.71897e+07	4.6418e+07	2.42702e+07	8.89869e+06	4.52554e+06	3.75479e+07	1.01612e+08	2.03743e+07	2.09538e+07	3.57738e+07	523005	2.50249e+06	4.83261e+06	846108	767779	681702	898325	3.71602e+07		179471	1.0904e+06	52030	3.36731e+06	1.6325e+08
	NK_03		3.97171e+07	1.95715e+07			3.90915e+07	4.61402e+07	2.54015e+07	7.76031e+06	3.95959e+06	3.86249e+07	1.08228e+08	2.07569e+07	2.36224e+07	3.4475e+07		2.37983e+06	5.027e+06	1.09448e+06	265891	716372	959718	3.61488e+07		382999	976349	23227	3.63853e+06	1.56323e+08
	NK_04		4.20227e+07	1.89168e+07			3.99581e+07	4.64534e+07	2.40196e+07	7.80888e+06	3.45553e+06	4.12427e+07	1.14274e+08	2.0832e+07	2.12673e+07	3.55797e+07		2.414e+06	5.61351e+06	607569	570101	644647	902379	3.60448e+07		154992	908687	76932	2.2756e+06	1.60977e+08
	NW_01		4.81676e+07	2.33985e+07			4.48514e+07	4.87635e+07	3.4862e+07	8.93834e+06	4.94561e+06	7.66335e+07	1.02793e+08	7.79589e+06	1.72471e+07	1.03193e+08	896981	2.13661e+06	6.97165e+06			823123	1.27728e+06	4.43022e+07		354890	1.14598e+06	15483	3.43332e+06	1.59214e+08
	NW_02		5.63156e+07	2.63278e+07			4.88631e+07	5.30599e+07	3.42571e+07	9.05144e+06	4.90376e+06	7.61959e+07	9.87058e+07	7.99833e+06	1.79188e+07	1.00325e+08	852466	2.33067e+06	5.82209e+06			941803	1.37833e+06	4.55375e+07		551716	1.03863e+06	16196	4.01661e+06	1.69135e+08
	NW_03		4.99835e+07	2.49546e+07			4.79913e+07	4.92249e+07	3.24521e+07	8.57287e+06	3.78402e+06	7.51314e+07	9.31544e+07	6.86e+06	1.54147e+07	1.02986e+08	660317	2.55819e+06	2.05592e+07			788946	1.11743e+06	4.39484e+07		424699	907717	25228	4.56803e+06	1.89609e+08
	NW_04		6.54148e+07	2.44107e+07			4.70167e+07	5.24429e+07	3.33456e+07	7.73481e+06	5.423e+06	7.5891e+07	9.35717e+07	6.84156e+06	1.2776e+07	8.87733e+07	950480	2.17371e+06	4.98203e+06			829694	965841	4.07015e+07		722475	1.11396e+06	7680	4.1059e+06	1.64033e+08
		Pyr+1	Lactate+1	Phenylanine+1	Cytosine+1	Citrate+1	Leucine+1	Isoleucine+1	Methionine+1	Threonine+1	Alanine+1	Glutathione+1	Glutamate+1	Glutamine+1	Asparagine+1	Aspartate+1	N-acetylasp+1	Serine+1	Glycine+1	Succinate+1	Citrulline+1	a-KG+1	Fumarate+1	Malate+1	Glucose+6	Argininosuccinate+1	Aconitate+1	Ornithine+1	Lysine+1	Arginine+1
	AK_01		5.26777e+06	5.48919e+06			7.98706e+06	8.48013e+06	5.10485e+06	3.04827e+06	697054	1.75482e+07	1.1252e+07	1.52975e+06	7.05579e+06	267677		3.95322e+06	650975	556939		91819.4	292063	5.27597e+06			280939		297613	3.42796e+07
	AK_02		5.01667e+06	6.8081e+06			7.794e+06	9.70679e+06	4.70629e+06	2.44788e+06	704661	1.64767e+07	1.2594e+07	872409	8.2605e+06	418862		5.55578e+06	946937	665586		111110	321463	5.01781e+06			294185		259928	3.61191e+07
	AK_03		1.65197e+06	1.68702e+06			2.18107e+06	2.7401e+06	1.23049e+06	606325	236640	3.16189e+06	3.25942e+06		2.43173e+06	110874		960494	270154	176173		8954.41		1.39835e+06			49206			1.60603e+07
	AK_04		5.43869e+06	6.39369e+06			8.23403e+06	9.32246e+06	4.69568e+06	3.59404e+06	841990	1.38818e+07	9.5457e+06	859351	7.27296e+06	265804		5.48828e+06	1.44428e+06	761645		107988	300566	5.34417e+06			277620		324938	3.83615e+07
	AW_01		6.70418e+06	7.02433e+06			7.69414e+06	9.29925e+06	5.44024e+06	3.09638e+06	1.39837e+06	1.96355e+07	2.08561e+07	1.38217e+06	6.22419e+06	408619		5.37821e+06	977672	910841		186504	505530	9.65655e+06			673623		378597	4.31653e+07
	AW_02		6.94054e+06	6.65336e+06			7.90091e+06	1.02156e+07	5.14722e+06	2.09678e+06	827158	1.96494e+07	2.00896e+07	1.44356e+06	6.03775e+06	918806		4.45756e+06	971730	1.1359e+06		210529	570124	1.00245e+07		735810	781678		436774	3.26371e+07
	AW_03		6.46436e+06	6.86171e+06			9.24942e+06	1.00954e+07	5.48937e+06	2.93428e+06	1.47584e+06	2.08045e+07	1.97442e+07	1.11557e+06	7.23667e+06	836682		5.03116e+06	284971	893630		210372	478512	1.03603e+07		131403	632657		565860	4.25794e+07
	AW_04		6.87938e+06	6.57088e+06			8.46254e+06	9.58145e+06	5.43218e+06	2.28951e+06	1.92758e+06	2.01344e+07	1.95512e+07	1.52982e+06	5.99541e+06	819167		4.68666e+06	1.42689e+06	933276		209668	553110	9.14523e+06		169763	629267		208523	3.69057e+07
	NK_01		2.48116e+06	1.26015e+06			1.85613e+06	2.65195e+06	1.80909e+06			5.66102e+06	3.1007e+07	1.79162e+06	384941	2.00295e+07		86118.5	135578	111961		225320	429277	6.70567e+06		128217	220439			1.05151e+07
	NK_02		2.20412e+06	828866			2.56163e+06	2.36065e+06	1.16441e+06			6.95535e+06	2.93206e+07	1.47932e+06	956427	2.03501e+07		113892		348531		180260	376437	6.33143e+06			289131			1.01632e+07
	NK_03		1.75966e+06	1.11219e+06			2.24207e+06	2.62871e+06	1.25511e+06			7.22628e+06	3.3744e+07	1.49076e+06	733753	1.85011e+07		88041.2		223173		211158	273680	6.0697e+06			227946			9.56077e+06
	NK_04		1.54342e+06	591899			2.15962e+06	2.07693e+06	1.54441e+06			6.16917e+06	3.34194e+07	1.90644e+06		1.86694e+07		258874	103074	189473		213643	315328	5.78978e+06			224397			1.01443e+07
	NW_01		1.93026e+06	1.73215e+06			2.49787e+06	2.99858e+06	2.19645e+06			1.09145e+07	3.37203e+07	736494		4.19936e+07						296616	496584	8.10909e+06			301322		43477.4	9.00107e+06
	NW_02		2.02842e+06	1.59413e+06			2.34456e+06	3.45625e+06	2.22561e+06			9.70759e+06	3.62004e+07	1.11448e+06		4.22372e+07						297039	610302	7.58099e+06		220333	213888		39200.2	1.06674e+07
	NW_03		1.83023e+06	1.55665e+06			2.86931e+06	3.16361e+06	1.72395e+06			9.62811e+06	3.2107e+07	714469		3.8978e+07						273646	356305	7.59915e+06		170119	206206		27600	1.15537e+07
	NW_04		1.86058e+06	2.02696e+06			2.23423e+06	2.83951e+06	1.58071e+06			9.2571e+06	3.10311e+07	667251		3.6043e+07						284786	357141	7.95593e+06			268982		28698.9	9.62523e+06
		Pyr+2	Lactate+2	Phenylanine+2	Cytosine+2	Citrate+2	Leucine+2	Isoleucine+2	Methionine+2	Threonine+2	Alanine+2	Glutathione+2	Glutamate+2	Glutamine+2	Asparagine+2	Aspartate+2	N-acetylasp+2	Serine+2	Glycine+2	Succinate+2	Citrulline+2	a-KG+2	Fumarate+2	Malate+2		Argininosuccinate+2	Aconitate+2	Ornithine+2	Lysine+2	Arginine+2
	AK_01	35253.2	1.06227e+07								3.41029e+06	4.14503e+07	4.3879e+07	698582		1.4992e+06		2.15063e+06	1.40704e+07	1.3584e+06		489463	809826	1.30017e+07		942331	1.60755e+06
	AK_02	42932.9	1.08544e+07								3.90616e+06	4.16643e+07	5.21781e+07	898329		771092		1.68575e+06	1.65148e+07	1.62241e+06		514396	794185	1.21293e+07		360645	1.6813e+06
	AK_03	51078.1	3.12739e+06								1.10223e+06	1.1169e+07	1.57728e+07			326291		434472	5.35069e+06	370160		152946	209746	3.06112e+06			302222
	AK_04	75048.1	1.01421e+07								4.51096e+06	4.35243e+07	4.08779e+07	744410		1.18987e+06		2.80628e+06	1.54578e+07	1.42955e+06		509046	673717	1.3242e+07		531675	1.7335e+06
	AW_01	27834.1	1.13769e+07								4.9269e+06	5.82212e+07	7.64531e+07	1.84502e+06		1.91008e+06		1.89435e+06	1.47548e+07	1.73743e+06		936737	1.21486e+06	2.17067e+07		1.29985e+06	2.80785e+06
	AW_02	27527.4	1.11902e+07								4.62051e+06	5.33542e+07	7.58474e+07	1.30952e+06		1.66492e+06		2.3185e+06	1.60328e+07	1.86389e+06		817741	1.33241e+06	2.24065e+07		2.10867e+06	3.24167e+06
	AW_03	41474.6	1.18325e+07								5.18395e+06	6.18496e+07	7.32356e+07	1.44886e+06		2.61857e+06		2.54781e+06	1.25964e+07	2.13887e+06		895767	1.30044e+06	2.24227e+07		1.09645e+06	2.77641e+06
	AW_04	41675.5	1.11713e+07								7.13479e+06	6.11558e+07	7.29664e+07	1.58473e+06		2.10018e+06		2.5066e+06	1.57519e+07	1.98239e+06		801096	1.24321e+06	2.03071e+07		1.27995e+06	2.81058e+06
	NK_01	56639.8	348814									8.62551e+06	5.62108e+07	1.95151e+06		3.11618e+07			513164	102064		468236	375879	7.44212e+06			427594
	NK_02	64403.3	213247									8.65752e+06	5.61066e+07	2.01695e+06		3.01541e+07			477656	136252		453319	373123	7.28787e+06			400903
	NK_03	70928.5	257041									7.98274e+06	6.41224e+07	2.37765e+06		2.75615e+07			396790	124833		427721	321888	6.74488e+06			383582
	NK_04	81462	278123									8.80251e+06	6.13809e+07	2.30106e+06		2.77235e+07			265076	121591		485055	383980	6.96039e+06			367259
	NW_01											6.74036e+06	3.7195e+07	697307	284020	3.74123e+07			388069			305684	240794	5.2581e+06			170861
	NW_02											7.00315e+06	3.68793e+07	515484	764350	3.4943e+07			505184			281052	245311	6.16376e+06			151249
	NW_03											5.6814e+06	3.2387e+07	456363	635417	3.49293e+07			477164			321010	277688	5.60825e+06			158327
	NW_04											6.25485e+06	3.11125e+07	489623	772862	3.07547e+07			679753			303374	276527	5.04011e+06			181463
		Pyr+3	Lactate+3			Citrate+3					Alanine+3	Glutathione+3	Glutamate+3	Glutamine+3	Asparagine+3	Aspartate+3	N-acetylasp+3	Serine+3		Succinate+3		a-KG+3	Fumarate+3	Malate+3		Argininosuccinate+3	Aconitate+3	Ornithine+3
	AK_01	1.27507e+06	1.90713e+08								8.38354e+07	1.96935e+07	4.03256e+07	308669		1.35724e+06		3.43579e+06		1.42382e+06		455326	906277	1.53184e+07		549327	1.16569e+06
	AK_02	1.35456e+06	1.87247e+08								9.35878e+07	1.86453e+07	5.17258e+07	506353		1.63015e+06		3.54148e+06		1.72895e+06		454762	830436	1.54392e+07		171963	1.12926e+06
	AK_03	370649	5.50164e+07								2.70799e+07	5.08868e+06	1.42939e+07			364176		749714		479634		123536	201046	3.79998e+06			236950
	AK_04	1.41395e+06	1.90611e+08								9.14371e+07	1.97063e+07	4.36959e+07	789481		1.44308e+06		3.32624e+06		1.55379e+06		490060	944670	1.64379e+07		734262	1.21675e+06
	AW_01	1.7258e+06	1.81815e+08								1.01577e+08	2.59133e+07	7.04579e+07	963520		1.9527e+06		2.99185e+06		1.99841e+06		725516	1.31875e+06	2.41576e+07		995601	2.45673e+06
	AW_02	1.75685e+06	1.81022e+08								1.06584e+08	2.687e+07	7.19131e+07	770557		2.44191e+06		2.48024e+06		2.37132e+06		838485	1.48429e+06	2.59734e+07		1.72845e+06	2.69541e+06
	AW_03	1.46711e+06	1.81565e+08								1.09667e+08	2.44337e+07	6.83832e+07	1.0275e+06		2.26374e+06		2.33366e+06		2.10777e+06		702623	1.46088e+06	2.56123e+07		1.41417e+06	2.35734e+06
	AW_04	1.64712e+06	1.80511e+08								1.13799e+08	3.00605e+07	6.80651e+07	847695		2.56224e+06		2.54784e+06		2.11676e+06		756893	1.28568e+06	2.40377e+07		794962	2.24755e+06
	NK_01	451983	1.54442e+06								376397	3.97336e+06	3.96396e+07	857313		2.64001e+07				91364.2		301316	263327	6.12377e+06		168775	356446
	NK_02	281064	1.70654e+06								685311	4.30723e+06	3.70242e+07	1.18554e+06		2.40525e+07		81538.1		122894		256247	266111	5.77209e+06		125352	308563
	NK_03	359945	1.58274e+06								251402	4.53644e+06	4.28186e+07	1.70042e+06		2.28763e+07				94974.7		250181	235827	5.5467e+06		157339	283911
	NK_04	299147	1.52336e+06								521144	3.51763e+06	4.05611e+07	1.54025e+06		2.37476e+07		114246		59764.4		299771	226019	5.84797e+06			294655
	NW_01											2.48569e+06	1.28726e+07			1.35403e+07						108856	57626.4	1.9785e+06			42168.7
	NW_02											1.24979e+06	1.3064e+07			1.30481e+07		112279				43485.2	99903.4	2.12659e+06			73959.4
	NW_03											1.67446e+06	1.14527e+07			1.27219e+07		291808				100228	53842.4	1.97702e+06			28816.3
	NW_04											1.55917e+06	1.09052e+07			1.20452e+07						65462.4	20532.9	1.97163e+06			49036.1
												Glutathione+4	Glutamate+4	Glutamine+4	Asparagine+4	Aspartate+4	N-acetylasp+4			Succinate+4		a-KG+4	Fumarate+4	Malate+4		Argininosuccinate+4	Aconitate+4	Ornithine+4
	AK_01											3.50683e+07	5.65225e+07	547979		1.35737e+06				1.77154e+06		625247	979771	1.65646e+07		999145	1.90322e+06
	AK_02											3.53142e+07	6.77217e+07	661646		1.02205e+06				2.26211e+06		588168	945589	1.61819e+07		787350	1.91011e+06
	AK_03											9.48688e+06	1.98943e+07	140349		234126				587169		116238	196481	3.98455e+06			369382
	AK_04											3.31991e+07	5.618e+07	982953		1.50343e+06				1.89614e+06		530313	1.03557e+06	1.73286e+07		459516	2.128e+06
	AW_01											3.94463e+07	8.17988e+07	1.07948e+06		1.17177e+06				2.00381e+06		867031	1.20117e+06	2.20462e+07		771712	3.29497e+06
	AW_02											3.95027e+07	7.53178e+07	1.03046e+06		1.75803e+06				2.37109e+06		933854	1.31617e+06	2.35716e+07		1.92691e+06	3.68573e+06
	AW_03											4.25583e+07	7.90167e+07	235275		2.10091e+06				2.37724e+06		872445	1.23976e+06	2.34559e+07		1.44407e+06	3.12733e+06
	AW_04											4.33116e+07	7.97834e+07	1.30911e+06		1.94757e+06				2.12367e+06		916688	1.2525e+06	2.11902e+07		947714	3.14953e+06
	NK_01											2.97098e+06	3.42159e+07	1.18126e+06		1.14153e+07				58022.5		239794	112937	3.28782e+06			207095
	NK_02											2.27244e+06	3.20279e+07	1.01044e+06		1.05741e+07				63054.1		234577	95002.7	2.86459e+06			196050
	NK_03											2.59165e+06	3.5897e+07	1.45915e+06		1.05569e+07				48354.2		239157	78377.5	2.56376e+06			178550
	NK_04											2.92426e+06	3.71775e+07	1.33019e+06		1.017e+07				27606.3		200077	112491	2.85219e+06			232873
	NW_01											1.29513e+06	4.78749e+06			2.23304e+06								258699			14559.6
	NW_02											941169	5.73555e+06			1.74492e+06								320776			7708.61
	NW_03											727566	4.92923e+06			2.14719e+06								317029			20224.7
	NW_04												4.69441e+06			1.87462e+06								297482			14164.3
												Glutathione+5	Glutamate+5	Glutamine+5			N-acetylasp+5					a-KG+5					Aconitate+5	Ornithine+5
	AK_01											2.96673e+07	6.86821e+07	924871								702297					1.87303e+06
	AK_02											3.1298e+07	8.23426e+07	1.44172e+06								735456					1.73114e+06
	AK_03											8.13936e+06	2.22843e+07									225939					383852
	AK_04											3.13728e+07	6.67549e+07	1.32982e+06								740430					1.79024e+06
	AW_01											3.03769e+07	8.79738e+07	1.61908e+06								1.0041e+06					2.47618e+06
	AW_02											2.6411e+07	9.01106e+07	1.05689e+06								1.03714e+06					2.67201e+06
	AW_03											3.14833e+07	8.91233e+07	1.00896e+06								835974					2.37757e+06
	AW_04											3.47315e+07	8.34795e+07	2.13291e+06								916071					2.35148e+06
	NK_01											991397	2.07718e+07	518419								193277					84890.8
	NK_02											1.1589e+06	1.84409e+07	532578								133673					89151.4
	NK_03											830415	2.11201e+07	602616								150544					78936
	NK_04											792492	2.22305e+07	646513								124658					89395
	NW_01											215828	157135
	NW_02											296240	897648
	NW_03												706191
	NW_04												929562
												Glutathione+6					N-acetylasp+6										Aconitate+6
	AK_01											9.5422e+06															1.8683e+06
	AK_02											8.64612e+06															1.64413e+06
	AK_03											1.44523e+06															340985
	AK_04											1.0038e+07															1.81762e+06
	AW_01											6.95019e+06															2.00959e+06
	AW_02											8.29798e+06															2.36932e+06
	AW_03											9.71474e+06															1.84955e+06
	AW_04											8.35035e+06															1.9101e+06
	NK_01																										8145.64
	NK_02																										26023.2
	NK_03																										15768.2
	NK_04																										17539.4
	NW_01
	NW_02
	NW_03
	NW_04
												Glutathione+7
	AK_01											6.85019e+06
	AK_02											6.34107e+06
	AK_03											1.87563e+06
	AK_04											7.49504e+06
	AW_01											5.36726e+06
	AW_02											6.20239e+06
	AW_03											6.17433e+06
	AW_04											6.94208e+06
	NK_01
	NK_02
	NK_03
	NK_04
	NW_01
	NW_02
	NW_03
	NW_04
		TIC	HEPES
	AK_01	2.4312e+09	5.05898e+09
	AK_02	2.53095e+09	4.73095e+09
	AK_03	8.69498e+08	1.98392e+09
	AK_04	2.5065e+09	5.08207e+09
	AW_01	2.915e+09	5.44892e+09
	AW_02	2.74536e+09	5.58307e+09
	AW_03	2.92963e+09	5.55318e+09
	AW_04	2.82762e+09	5.66377e+09
	NK_01	1.01628e+09	2.09112e+09
	NK_02	9.58552e+08	2.04872e+09
	NK_03	9.70511e+08	2.06556e+09
	NK_04	9.78972e+08	2.01428e+09
	NW_01	9.87871e+08	1.75493e+09
	NW_02	1.0133e+09	1.80093e+09
	NW_03	1.00651e+09	1.75902e+09
	NW_04	9.50582e+08	1.77498e+09

## Sheet: statistic raw data
		Pyr	Lactate	Phenylanine	Cytosine	Citrate	Leucine	Isoleucine	Methionine	Threonine	Alanine	Glutathione	Glutamate	Glutamine	Asparagine	Aspartate	N-acetylasp	Serine	Glycine	Succinate	Citrulline	a-KG	Fumarate	Malate	Glucose	Argininosuccinate	Aconitate	Ornithine	Lysine	Arginine
AK	average	#DIV/0!	5.25059e+07	5.84844e+07	#DIV/0!	#DIV/0!	9.76985e+07	1.27711e+08	6.40738e+07	7.0225e+07	1.56064e+07	9.74441e+07	3.6874e+07	1.5916e+07	1.60969e+08	2.32995e+06	859964	7.27433e+06	2.70786e+07	964129	1.29481e+06	391894	852016	2.52462e+07	#DIV/0!	499862	682203	42214.5	8.42482e+06	4.88542e+08
	SD	#DIV/0!	2.26093e+07	2.47214e+07	#DIV/0!	#DIV/0!	4.11083e+07	4.95704e+07	2.75193e+07	2.68394e+07	5.44365e+06	4.29898e+07	1.55627e+07	8.36633e+06	6.0769e+07	945396	450981	3.15005e+06	1.07248e+07	420049	787774	161128	322575	7.21794e+06	#DIV/0!	117652	285597	39292.1	3.17652e+06	1.51711e+08
	RSD(%)	#DIV/0!	43.0604	42.2701	#DIV/0!	#DIV/0!	42.0767	38.8145	42.9494	38.2191	34.8809	44.1174	42.2049	52.5655	37.752	40.5758	52.4418	43.3037	39.6062	43.5677	60.8409	41.1152	37.8602	28.5902	#DIV/0!	23.5369	41.8639	93.0773	37.7043	31.0538
AW	average	#DIV/0!	7.41178e+07	8.40602e+07	#DIV/0!	#DIV/0!	1.28474e+08	1.61254e+08	8.97745e+07	8.22395e+07	2.85561e+07	1.56093e+08	6.68306e+07	2.74218e+07	1.7336e+08	4.67495e+06	1.73868e+06	9.87197e+06	3.75185e+07	1.73178e+06	2.09222e+06	713196	1.72982e+06	4.46329e+07	#DIV/0!	1.73854e+06	1.66957e+06	88367.5	1.20414e+07	5.93656e+08
	SD	#DIV/0!	2.1118e+06	1.75554e+06	#DIV/0!	#DIV/0!	3.41508e+06	5.94395e+06	1.47254e+06	1.96304e+06	1.37416e+06	8.48419e+06	1.79187e+06	1.83679e+06	4.56921e+06	350972	112513	319029	2.86448e+06	476671	723121	62093.6	99703.1	3.03033e+06	#DIV/0!	424665	143575	32551.4	1.21012e+06	7.50148e+07
	RSD(%)	#DIV/0!	2.84925	2.08843	#DIV/0!	#DIV/0!	2.65818	3.68608	1.64026	2.38698	4.81213	5.43534	2.68121	6.69831	2.63569	7.50749	6.47116	3.23166	7.63486	27.5249	34.5625	8.70638	5.76378	6.78946	#DIV/0!	24.4266	8.59952	36.8364	10.0496	12.6361
NK	average	#DIV/0!	4.93819e+07	1.94212e+07	#DIV/0!	#DIV/0!	3.87081e+07	4.66533e+07	2.48215e+07	8.34641e+06	4.169e+06	3.85939e+07	1.0788e+08	2.17399e+07	2.20604e+07	3.65636e+07	526740	2.48305e+06	5.32301e+06	804447	533725	728888	887189	3.72363e+07	#DIV/0!	238072	1.00246e+06	46870.2	3.10668e+06	1.6074e+08
	SD	#DIV/0!	1.29434e+07	612336	#DIV/0!	#DIV/0!	1.15878e+06	647551	791898	649071	577576	1.89564e+06	5.18048e+06	2.18026e+06	1.21209e+06	2.63768e+06	5282.16	114255	468479	218170	206435	100332	71618.5	1.64868e+06	#DIV/0!	102227	77949.5	23262.2	589629	3.09059e+06
	RSD(%)	#DIV/0!	26.2109	3.15293	#DIV/0!	#DIV/0!	2.99364	1.38801	3.19037	7.77666	13.854	4.91176	4.80207	10.0288	5.49441	7.21394	1.0028	4.60138	8.80102	27.1205	38.6782	13.7651	8.07252	4.4276	#DIV/0!	42.9395	7.77584	49.6311	18.9794	1.92272
NW	average	#DIV/0!	5.49704e+07	2.47729e+07	#DIV/0!	#DIV/0!	4.71806e+07	5.08728e+07	3.37292e+07	8.57436e+06	4.7641e+06	7.59629e+07	9.70563e+07	7.37395e+06	1.58391e+07	9.88194e+07	840061	2.2998e+06	9.58375e+06	#DIV/0!	#DIV/0!	845891	1.18472e+06	4.36224e+07	#DIV/0!	513445	1.05157e+06	16146.8	4.03097e+06	1.70498e+08
	SD	#DIV/0!	7.78979e+06	1.22077e+06	#DIV/0!	#DIV/0!	1.72624e+06	2.19188e+06	1.05518e+06	595803	694541	632616	4.58263e+06	609772	2.30003e+06	6.82352e+06	126351	191702	7.36229e+06	#DIV/0!	#DIV/0!	66388.9	181191	2.06298e+06	#DIV/0!	161425	105936	7178.62	465988	1.33692e+07
	RSD(%)	#DIV/0!	14.1709	4.92784	#DIV/0!	#DIV/0!	3.65878	4.30855	3.1284	6.94866	14.5787	0.832796	4.72161	8.26928	14.5212	6.90504	15.0407	8.3356	76.8206	#DIV/0!	#DIV/0!	7.8484	15.294	4.72918	#DIV/0!	31.4395	10.074	44.4586	11.5602	7.84125
		Pyr+1	Lactate+1	Phenylanine+1	Cytosine+1	Citrate+1	Leucine+1	Isoleucine+1	Methionine+1	Threonine+1	Alanine+1	Glutathione+1	Glutamate+1	Glutamine+1	Asparagine+1	Aspartate+1	N-acetylasp+1	Serine+1	Glycine+1	Succinate+1	Citrulline+1	a-KG+1	Fumarate+1	Malatec	Glucose+6	Argininosuccinate+1	Aconitate+1	Ornithine+1	Lysine+1	Arginine+1
AK	average	#DIV/0!	4.34377e+06	5.0945e+06	#DIV/0!	#DIV/0!	6.54904e+06	7.56237e+06	3.93432e+06	2.42413e+06	620086	1.27672e+07	9.1628e+06	1.08717e+06	6.25524e+06	265804	#DIV/0!	3.98945e+06	828088	540086	#DIV/0!	79967.9	304697	4.25907e+06	#DIV/0!	#DIV/0!	225487	#DIV/0!	294160	3.12051e+07
	SD	#DIV/0!	1.80289e+06	2.33745e+06	#DIV/0!	#DIV/0!	2.91754e+06	3.25541e+06	1.81259e+06	1.29913e+06	264165	6.58592e+06	4.12855e+06	383344	2.60237e+06	125743	#DIV/0!	2.15064e+06	495473	256616	#DIV/0!	48091.3	15129.3	1.91233e+06	#DIV/0!	#DIV/0!	117739	#DIV/0!	32642.1	1.02336e+07
	RSD(%)	#DIV/0!	41.505	45.8819	#DIV/0!	#DIV/0!	44.5492	43.0474	46.0711	53.5917	42.6013	51.5848	45.0578	35.2607	41.603	47.3065	#DIV/0!	53.9083	59.8334	47.5139	#DIV/0!	60.1383	4.96537	44.9	#DIV/0!	#DIV/0!	52.2152	#DIV/0!	11.0967	32.7946
AW	average	#DIV/0!	6.74711e+06	6.77757e+06	#DIV/0!	#DIV/0!	8.32675e+06	9.79793e+06	5.37725e+06	2.60424e+06	1.40724e+06	2.00559e+07	2.00602e+07	1.36778e+06	6.3735e+06	745818	#DIV/0!	4.8884e+06	915315	968411	#DIV/0!	204268	526819	9.79666e+06	#DIV/0!	345658	679306	#DIV/0!	397439	3.88219e+07
	SD	#DIV/0!	213463	205034	#DIV/0!	#DIV/0!	695531	431463	155423	485696	451676	550324	575407	178711	583961	228958	#DIV/0!	402745	471208	112832	#DIV/0!	11849	42242.8	520779	#DIV/0!	338425	71162.5	#DIV/0!	148276	4.9969e+06
	RSD(%)	#DIV/0!	3.16377	3.02518	#DIV/0!	#DIV/0!	8.35297	4.40361	2.89037	18.6502	32.0966	2.74394	2.86839	13.0658	9.16233	30.6988	#DIV/0!	8.23878	51.4804	11.6512	#DIV/0!	5.80072	8.01847	5.31588	#DIV/0!	97.9074	10.4758	#DIV/0!	37.3079	12.8714
NK	average	#DIV/0!	1.99709e+06	948277	#DIV/0!	#DIV/0!	2.20486e+06	2.42956e+06	1.44325e+06	#DIV/0!	#DIV/0!	6.50296e+06	3.18727e+07	1.66703e+06	691707	1.93875e+07	#DIV/0!	136731	119326	218284	#DIV/0!	207596	348681	6.22414e+06	#DIV/0!	128217	240478	#DIV/0!	#DIV/0!	1.00958e+07
	SD	#DIV/0!	424016	297433	#DIV/0!	#DIV/0!	290016	269702	292812	#DIV/0!	#DIV/0!	718361	2.0942e+06	215363	288054	938117	#DIV/0!	82407.2	22984.1	98527.1	#DIV/0!	19240.9	68322.1	389830	#DIV/0!	#DIV/0!	32579.6	#DIV/0!	#DIV/0!	395362
	RSD(%)	#DIV/0!	21.2317	31.3656	#DIV/0!	#DIV/0!	13.1535	11.1009	20.2883	#DIV/0!	#DIV/0!	11.0467	6.5705	12.919	41.6439	4.83876	#DIV/0!	60.2694	19.2616	45.1371	#DIV/0!	9.26847	19.5945	6.26319	#DIV/0!	#DIV/0!	13.5478	#DIV/0!	#DIV/0!	3.91609
NW	average	#DIV/0!	1.91237e+06	1.72747e+06	#DIV/0!	#DIV/0!	2.48649e+06	3.11449e+06	1.93168e+06	#DIV/0!	#DIV/0!	9.87682e+06	3.32647e+07	808174	#DIV/0!	3.98129e+07	#DIV/0!	#DIV/0!	#DIV/0!	#DIV/0!	#DIV/0!	288021	455083	7.81129e+06	#DIV/0!	195226	247600	#DIV/0!	34744.1	1.02119e+07
	SD	#DIV/0!	87972.3	213442	#DIV/0!	#DIV/0!	277163	263477	328041	#DIV/0!	#DIV/0!	719098	2.24759e+06	206238	#DIV/0!	2.91785e+06	#DIV/0!	#DIV/0!	#DIV/0!	#DIV/0!	#DIV/0!	11140	122699	263087	#DIV/0!	35506.3	45435.6	#DIV/0!	7825.41	1.12816e+06
	RSD(%)	#DIV/0!	4.60017	12.3558	#DIV/0!	#DIV/0!	11.1467	8.45972	16.9822	#DIV/0!	#DIV/0!	7.28066	6.75667	25.5191	#DIV/0!	7.3289	#DIV/0!	#DIV/0!	#DIV/0!	#DIV/0!	#DIV/0!	3.86776	26.9618	3.36803	#DIV/0!	18.1873	18.3504	#DIV/0!	22.523	11.0475
		Pyr+2	Lactate+2	Phenylanine+2	Cytosine+2	Citrate+2	Leucine+2	Isoleucine+2	Methionine+2	Threonine+2	Alanine+2	Glutathione+2	Glutamate+2	Glutamine+2	Asparagine+2	Aspartate+2	N-acetylasp+2	Serine+2	Glycine+2	Succinate+2	Citrulline+2	a-KG+2	Fumarate+2	Malate+2		Argininosuccinate+2	Aconitate+2	Ornithine+2	Lysine+3	Arginine+2
AK	average	51078.1	8.68666e+06	#DIV/0!	#DIV/0!	#DIV/0!	#DIV/0!	#DIV/0!	#DIV/0!	#DIV/0!	3.23241e+06	3.4452e+07	3.8177e+07	780440	#DIV/0!	946613	#DIV/0!	1.76928e+06	1.28484e+07	1.19513e+06	#DIV/0!	416463	621869	1.03585e+07		611550	1.33114e+06	#DIV/0!	#DIV/0!	#DIV/0!
	SD	17236.9	3.71803e+06	#DIV/0!	#DIV/0!	#DIV/0!	#DIV/0!	#DIV/0!	#DIV/0!	#DIV/0!	1.48974e+06	1.55499e+07	1.56821e+07	104634	#DIV/0!	509944	#DIV/0!	1.00158e+06	5.09773e+06	561177	#DIV/0!	176004	281398	4.88837e+06		298956	687890	#DIV/0!	#DIV/0!	#DIV/0!
	RSD(%)	33.7461	42.8016	#DIV/0!	#DIV/0!	#DIV/0!	#DIV/0!	#DIV/0!	#DIV/0!	#DIV/0!	46.0875	45.1351	41.0774	13.4071	#DIV/0!	53.8704	#DIV/0!	56.6094	39.6759	46.9552	#DIV/0!	42.2617	45.2504	47.1917		48.885	51.6767	#DIV/0!	#DIV/0!	#DIV/0!
AW	average	34627.9	1.13927e+07	#DIV/0!	#DIV/0!	#DIV/0!	#DIV/0!	#DIV/0!	#DIV/0!	#DIV/0!	5.46654e+06	5.86452e+07	7.46256e+07	1.54703e+06	#DIV/0!	2.07344e+06	#DIV/0!	2.31682e+06	1.4784e+07	1.93064e+06	#DIV/0!	862835	1.27273e+06	2.17108e+07		1.44623e+06	2.90913e+06	#DIV/0!	#DIV/0!	#DIV/0!
	SD	8023.25	307523	#DIV/0!	#DIV/0!	#DIV/0!	#DIV/0!	#DIV/0!	#DIV/0!	#DIV/0!	1.13577e+06	3.862e+06	1.78115e+06	228231	#DIV/0!	404749	#DIV/0!	298808	1.55808e+06	171097	#DIV/0!	64268.3	53386.7	993523		451018	222235	#DIV/0!	#DIV/0!	#DIV/0!
	RSD(%)	23.1699	2.69929	#DIV/0!	#DIV/0!	#DIV/0!	#DIV/0!	#DIV/0!	#DIV/0!	#DIV/0!	20.7767	6.58536	2.38678	14.7528	#DIV/0!	19.5207	#DIV/0!	12.8974	10.539	8.8622	#DIV/0!	7.4485	4.19466	4.57617		31.1857	7.63924	#DIV/0!	#DIV/0!	#DIV/0!
NK	average	68358.4	274306	#DIV/0!	#DIV/0!	#DIV/0!	#DIV/0!	#DIV/0!	#DIV/0!	#DIV/0!	#DIV/0!	8.51707e+06	5.94552e+07	2.16179e+06	#DIV/0!	2.91502e+07	#DIV/0!	#DIV/0!	413172	121185	#DIV/0!	458583	363718	7.10882e+06		#DIV/0!	394834	#DIV/0!	#DIV/0!	#DIV/0!
	SD	10508.4	56545.9	#DIV/0!	#DIV/0!	#DIV/0!	#DIV/0!	#DIV/0!	#DIV/0!	#DIV/0!	#DIV/0!	364449	3.9678e+06	209114	#DIV/0!	1.79014e+06	#DIV/0!	#DIV/0!	110087	14213.7	#DIV/0!	24318.3	28264.8	314976		#DIV/0!	25800.6	#DIV/0!	#DIV/0!	#DIV/0!
	RSD(%)	15.3725	20.6141	#DIV/0!	#DIV/0!	#DIV/0!	#DIV/0!	#DIV/0!	#DIV/0!	#DIV/0!	#DIV/0!	4.27905	6.67359	9.67318	#DIV/0!	6.14109	#DIV/0!	#DIV/0!	26.6443	11.7289	#DIV/0!	5.30293	7.77107	4.43077		#DIV/0!	6.53455	#DIV/0!	#DIV/0!	#DIV/0!
NW	average	#DIV/0!	#DIV/0!	#DIV/0!	#DIV/0!	#DIV/0!	#DIV/0!	#DIV/0!	#DIV/0!	#DIV/0!	#DIV/0!	6.41994e+06	3.43934e+07	539694	614162	3.45098e+07	#DIV/0!	#DIV/0!	512543	#DIV/0!	#DIV/0!	302780	260080	5.51755e+06		#DIV/0!	165475	#DIV/0!	#DIV/0!	#DIV/0!
	SD	#DIV/0!	#DIV/0!	#DIV/0!	#DIV/0!	#DIV/0!	#DIV/0!	#DIV/0!	#DIV/0!	#DIV/0!	#DIV/0!	581807	3.0994e+06	107826	228902	2.7622e+06	#DIV/0!	#DIV/0!	122146	#DIV/0!	#DIV/0!	16464.2	19753.8	490265		#DIV/0!	13392.8	#DIV/0!	#DIV/0!	#DIV/0!
	RSD(%)	#DIV/0!	#DIV/0!	#DIV/0!	#DIV/0!	#DIV/0!	#DIV/0!	#DIV/0!	#DIV/0!	#DIV/0!	#DIV/0!	9.0625	9.01159	19.9791	37.2705	8.00411	#DIV/0!	#DIV/0!	23.8313	#DIV/0!	#DIV/0!	5.43767	7.59529	8.88555		#DIV/0!	8.09353	#DIV/0!	#DIV/0!	#DIV/0!
		Pyr+3	Lactate+3								Alanine+3	Glutathione+3	Glutamate+3	Glutamine+3	Asparagine+3	Aspartate+3	N-acetylasp+3	Serine+3		Succinate+3	Citrulline+3	a-KG+3	Fumarate+3	Malate+3		Argininosuccinate+3	Aconitate+3	Ornithine+3
AK	average	1.10356e+06	1.55897e+08								7.3985e+07	1.57835e+07	3.75103e+07	534834	#DIV/0!	1.19866e+06	#DIV/0!	2.76331e+06		1.29655e+06	#DIV/0!	380921	720607	1.27489e+07		485184	937161	#DIV/0!
	SD	491907	6.7273e+07								3.15487e+07	7.14716e+06	1.61995e+07	241668	#DIV/0!	567874	#DIV/0!	1.34527e+06		558777	#DIV/0!	172382	349611	5.98697e+06		286585	468185	#DIV/0!
	RSD(%)	44.5747	43.1522								42.642	45.2826	43.1868	45.1856	#DIV/0!	47.3756	#DIV/0!	48.6833		43.0972	#DIV/0!	45.2541	48.5162	46.9609		59.0672	49.9578	#DIV/0!
AW	average	1.64922e+06	1.81228e+08								1.07907e+08	2.68194e+07	6.97048e+07	902319	#DIV/0!	2.30515e+06	#DIV/0!	2.5884e+06		2.14856e+06	#DIV/0!	755879	1.3874e+06	2.49453e+07		1.2333e+06	2.43926e+06	#DIV/0!
	SD	129893	581497								5.1517e+06	2.38184e+06	1.81467e+06	115125	#DIV/0!	265039	#DIV/0!	283435		157949	#DIV/0!	59393.7	99743.8	991001		418940	190948	#DIV/0!
	RSD(%)	7.876	0.320864								4.77422	8.88105	2.60336	12.7588	#DIV/0!	11.4977	#DIV/0!	10.9502		7.35136	#DIV/0!	7.85757	7.18925	3.9727		33.9691	7.82814	#DIV/0!
NK	average	348035	1.58926e+06								458564	4.08366e+06	4.00109e+07	1.32088e+06	#DIV/0!	2.42691e+07	#DIV/0!	97891.8		92249.3	#DIV/0!	276879	247821	5.82263e+06		150489	310894	#DIV/0!
	SD	77076.2	81955.5								187081	442547	2.3975e+06	376556	#DIV/0!	1.50555e+06	#DIV/0!	23127.7		25836.4	#DIV/0!	27445.2	19950.9	238060		22507.8	32001	#DIV/0!
	RSD(%)	22.1461	5.15683								40.7972	10.837	5.99213	28.508	#DIV/0!	6.20357	#DIV/0!	23.6258		28.0072	#DIV/0!	9.91235	8.05054	4.08853		14.9565	10.2932	#DIV/0!
NW	average	#DIV/0!	#DIV/0!								#DIV/0!	1.74228e+06	1.20736e+07	#DIV/0!	#DIV/0!	1.28389e+07	#DIV/0!	202044		#DIV/0!	#DIV/0!	79507.8	57976.3	2.01343e+06		#DIV/0!	48495.1	#DIV/0!
	SD	#DIV/0!	#DIV/0!								#DIV/0!	527045	1.05987e+06	#DIV/0!	#DIV/0!	627010	#DIV/0!	126947		#DIV/0!	#DIV/0!	30471.4	32542.8	75497.2		#DIV/0!	18938.5	#DIV/0!
	RSD(%)	#DIV/0!	#DIV/0!								#DIV/0!	30.2504	8.77835	#DIV/0!	#DIV/0!	4.88367	#DIV/0!	62.8314		#DIV/0!	#DIV/0!	38.325	56.1313	3.74967		#DIV/0!	39.0524	#DIV/0!
												Glutathione+4	Glutamate+4	Glutamine+4	Asparagine+4	Aspartate+4	N-acetylasp+4			Succinate+4		a-KG+4	Fumarate+4	Malate+4		Argininosuccinate+4	Aconitate+4	Ornithine+4
AK	average											2.82671e+07	5.00796e+07	583232	#DIV/0!	1.02924e+06	#DIV/0!			1.62924e+06		464991	789354	1.35149e+07		748670	1.57768e+06	#DIV/0!
	SD											1.25557e+07	2.08256e+07	348001	#DIV/0!	567094	#DIV/0!			725241		235761	396984	6.37143e+06		271886	812265	#DIV/0!
	RSD(%)											44.4182	41.585	59.6677	#DIV/0!	55.0981	#DIV/0!			44.514		50.7023	50.2923	47.1437		36.3159	51.4848	#DIV/0!
AW	average											4.12047e+07	7.89791e+07	913580	#DIV/0!	1.74457e+06	#DIV/0!			2.21895e+06		897505	1.2524e+06	2.2566e+07		1.2726e+06	3.31439e+06	#DIV/0!
	SD											2.02156e+06	2.70827e+06	468231	#DIV/0!	406803	#DIV/0!			185802		32893.5	47785.8	1.14981e+06		520885	258484	#DIV/0!
	RSD(%)											4.90613	3.4291	51.2524	#DIV/0!	23.3182	#DIV/0!			8.3734		3.665	3.81553	5.0953		40.9307	7.79884	#DIV/0!
NK	average											2.68983e+06	3.48296e+07	1.24526e+06	#DIV/0!	1.06791e+07	#DIV/0!			49259.3		228401	99702	2.89209e+06		#DIV/0!	203642	#DIV/0!
	SD											325506	2.22699e+06	193390	#DIV/0!	525100	#DIV/0!			15671.2		19025.4	16487.8	298192		#DIV/0!	22757	#DIV/0!
	RSD(%)											12.1013	6.39397	15.5301	#DIV/0!	4.91709	#DIV/0!			31.8138		8.32983	16.537	10.3106		#DIV/0!	11.175	#DIV/0!
NW	average											987954	5.03667e+06	#DIV/0!	#DIV/0!	1.99994e+06	#DIV/0!			#DIV/0!		#DIV/0!	#DIV/0!	298496		#DIV/0!	14164.3	#DIV/0!
	SD											286659	475819	#DIV/0!	#DIV/0!	228588	#DIV/0!			#DIV/0!		#DIV/0!	#DIV/0!	28429.2		#DIV/0!	5117.31	#DIV/0!
	RSD(%)											29.0154	9.44709	#DIV/0!	#DIV/0!	11.4298	#DIV/0!			#DIV/0!		#DIV/0!	#DIV/0!	9.52412		#DIV/0!	36.1282	#DIV/0!
												Glutathione+5	Glutamate+5	Glutamine+5			N-acetylasp+5					a-KG+5					Aconitate+5	Ornithine+5
AK	average											2.51194e+07	6.0016e+07	1.23214e+06			#DIV/0!					601030					1.44457e+06	#DIV/0!
	SD											1.13473e+07	2.60939e+07	271919			#DIV/0!					250633					709534	#DIV/0!
	RSD(%)											45.1736	43.4782	22.0689			#DIV/0!					41.7006					49.1174	#DIV/0!
AW	average											3.07507e+07	8.76718e+07	1.45446e+06			#DIV/0!					948322					2.46931e+06	#DIV/0!
	SD											3.43301e+06	2.9281e+06	530383			#DIV/0!					90668.6					145412	#DIV/0!
	RSD(%)											11.164	3.33984	36.466			#DIV/0!					9.56095					5.88878	#DIV/0!
NK	average											943302	2.06408e+07	575032			#DIV/0!					150538					85593.3	#DIV/0!
	SD											167615	1.59306e+06	60215.9			#DIV/0!					30445.8					4896.45	#DIV/0!
	RSD(%)											17.769	7.71802	10.4718			#DIV/0!					20.2247					5.72059	#DIV/0!
NW	average											256034	672634	#DIV/0!			#DIV/0!					#DIV/0!					#DIV/0!	#DIV/0!
	SD											56860.1	357542	#DIV/0!			#DIV/0!					#DIV/0!					#DIV/0!	#DIV/0!
	RSD(%)											22.2081	53.1555	#DIV/0!			#DIV/0!					#DIV/0!					#DIV/0!	#DIV/0!
												Glutathione+6					N-acetylasp+6										Aconitate+6
AK	average											7.4179e+06					#DIV/0!										1.41776e+06
	SD											4.02323e+06					#DIV/0!										724237
	RSD(%)											54.2368					#DIV/0!										51.0833
AW	average											8.32831e+06					#DIV/0!										2.03464e+06
	SD											1.12883e+06					#DIV/0!										232672
	RSD(%)											13.5542					#DIV/0!										11.4355
NK	average											#DIV/0!					#DIV/0!										16869.1
	SD											#DIV/0!					#DIV/0!										7338.41
	RSD(%)											#DIV/0!					#DIV/0!										43.5021
NW	average											#DIV/0!					#DIV/0!										#DIV/0!
	SD											#DIV/0!					#DIV/0!										#DIV/0!
	RSD(%)											#DIV/0!					#DIV/0!										#DIV/0!
												Glutathione+7
AK	average											5.64048e+06
	SD											2.55393e+06
	RSD(%)											45.2786
AW	average											6.17151e+06
	SD											643312
	RSD(%)											10.4239
NK	average											#DIV/0!
	SD											#DIV/0!
	RSD(%)											#DIV/0!
NW	average											#DIV/0!
	SD											#DIV/0!
	RSD(%)											#DIV/0!

## Sheet: norm vs TIC
		Pyr	Lactate	Phenylanine	Cytosine	Citrate	Leucine	Isoleucine	Methionine	Threonine	Alanine	Glutathione	Glutamate	Glutamine	Asparagine	Aspartate	N-acetylasp	Serine	Glycine	Succinate	Citrulline	a-KG	Fumarate	Malate	Glucose	Argininosuccinate	Aconitate	Ornithine	Lysine	Arginine
	AK_01	0	0.0263192	0.0289598	0	0	0.0491466	0.059928	0.0313563	0.034606	0.00752428	0.0498894	0.0168802	0.0104473	0.0792028	0.00128852	0.000466968	0.00351895	0.013139	0.000465505	0.000586476	0.000173244	0.000420618	0.0122759	0	0.000189027	0.000308183	7.59585e-06	0.00374468	0.218445
	AK_02	0	0.0238777	0.0298911	0	0	0.0470864	0.0609073	0.031808	0.0321319	0.00769173	0.0448268	0.0199151	0.00709771	0.0764632	0.00111249	0.000402049	0.00335651	0.0128442	0.00045761	0.000834228	0.000221122	0.000391848	0.0108254	0	0.000249854	0.000325846	1.59343e-05	0.00395851	0.223646
	AK_03	0	0.0216412	0.0251612	0	0	0.041495	0.061781	0.0263318	0.0345566	0.0087077	0.0382003	0.0165981	0.00595962	0.0803795	0.00113737	0.000215691	0.00298454	0.0126526	0.000387702	0.000249966	0.000197789	0.000424023	0.0167126	0	0	0.000302282	1.3586e-05	0.00434161	0.303811
	AK_04	0	0.0266453	0.0263316	0	0	0.046302	0.0627474	0.0305853	0.0340694	0.00681982	0.0486001	0.0166052	0.00603183	0.0749666	0.000950548	0.000438642	0.00377094	0.0131105	0.000490519	0.000568388	0.000165474	0.000408947	0.0116536	0	0.00016264	0.000355884	3.91976e-05	0.00430936	0.236539
	AW_01	0	0.0253309	0.0279897	0	0	0.0455408	0.0553419	0.0310308	0.0289001	0.00931268	0.0520497	0.0230861	0.0101187	0.0593514	0.00169741	0.000626746	0.00330375	0.0126582	0.000482507	0.00106878	0.000215906	0.000620991	0.0148382	0	0.000436505	0.000548898	4.2943e-05	0.00458009	0.226292
	AW_02	0	0.0261716	0.030699	0	0	0.046904	0.0616338	0.03322	0.0290384	0.0100598	0.0537399	0.0234731	0.00913191	0.0634943	0.00155522	0.000665605	0.00352538	0.01487	0.000884619	0.000746543	0.000277299	0.000604726	0.0163975	0	0.000818881	0.000679902	3.26282e-05	0.00401599	0.182521
	AW_03	0	0.0251985	0.0288961	0	0	0.0424742	0.0528887	0.0299612	0.0279101	0.0101965	0.057015	0.0234694	0.00952839	0.0609628	0.00170262	0.000582997	0.00352576	0.0115964	0.000492511	0.000499149	0.000239923	0.000621415	0.0166117	0	0.00064666	0.000523913	3.16777e-05	0.0043657	0.221667
	AW_04	0	0.0272169	0.0303138	0	0	0.0452476	0.0564228	0.0317112	0.0294336	0.0104641	0.0559056	0.0236339	0.00962148	0.0592426	0.00158938	0.000563178	0.00348343	0.0135727	0.000583224	0.00061589	0.000268511	0.000575887	0.0147102	0	0.000544325	0.000593008	1.62366e-05	0.00389002	0.199636
	NK_01	0	0.0670524	0.0199009	0	0	0.0379748	0.0468393	0.0251848	0.00877491	0.00465952	0.0363681	0.105687	0.0245961	0.0220393	0.0397785	0.000521979	0.00259368	0.00572571	0.000658902	0.000522623	0.000858852	0.000775707	0.0389573	0	0.000231063	0.00101783	3.47268e-05	0.00309491	0.159809
	NK_02	0	0.0497042	0.019792	0	0	0.0387978	0.0484252	0.0253197	0.00928347	0.00472122	0.0391715	0.106006	0.0212553	0.0218598	0.0373206	0.000545619	0.0026107	0.00504158	0.000882694	0.000800978	0.000711179	0.000937169	0.038767	0	0.000187232	0.00113755	5.42798e-05	0.00351292	0.170309
	NK_03	0	0.0409239	0.0201662	0	0	0.0402793	0.0475422	0.0261733	0.00799611	0.00407991	0.0397985	0.111516	0.0213876	0.0243401	0.0355226	0	0.00245214	0.00517975	0.00112774	0.00027397	0.000738139	0.000988879	0.0372472	0	0.000394637	0.00100602	2.39328e-05	0.00374909	0.161073
	NK_04	0	0.0429253	0.0193232	0	0	0.0408164	0.0474512	0.0245355	0.00797661	0.00352975	0.0421285	0.116728	0.0212795	0.0217241	0.036344	0	0.00246585	0.00573409	0.000620619	0.000582347	0.000658493	0.000921761	0.036819	0	0.000158321	0.000928205	7.85844e-05	0.00232447	0.164435
	NW_01	0	0.048759	0.0236858	0	0	0.0454021	0.0493623	0.0352901	0.00904809	0.00500633	0.0775744	0.104055	0.00789161	0.0174589	0.104461	0.000907994	0.00216284	0.00705724	0	0	0.00083323	0.00129297	0.0448461	0	0.000359248	0.00116005	1.56731e-05	0.00347548	0.161169
	NW_02	0	0.0555767	0.0259823	0	0	0.0482219	0.0523637	0.0338076	0.00893268	0.00483942	0.0751961	0.0974107	0.00789339	0.0176837	0.0990088	0.000841281	0.00230009	0.0057457	0	0	0.000929446	0.00136025	0.04494	0	0.000544478	0.001025	1.59835e-05	0.00396391	0.166916
	NW_03	0	0.0496599	0.0247931	0	0	0.0476806	0.0489063	0.032242	0.00851738	0.00375953	0.0746451	0.0925515	0.00681559	0.0153149	0.102319	0.000656043	0.00254163	0.0204261	0	0	0.00078384	0.0011102	0.043664	0	0.00042195	0.000901841	2.50647e-05	0.00453846	0.188382
	NW_04	0	0.0688156	0.0256797	0	0	0.049461	0.0551692	0.0350791	0.00813692	0.00570493	0.0798364	0.0984362	0.00719724	0.0134402	0.0933884	0.000999892	0.00228671	0.00524103	0	0	0.000872827	0.00101605	0.0428175	0	0.000760035	0.00117187	8.07926e-06	0.00431936	0.172561
		Pyr+1	Lactate+1	Phenylanine+1	Cytosine+1	Citrate+1	Leucine+1	Isoleucine+1	Methionine+1	Threonine+1	Alanine+1	Glutathione+1	Glutamate+1	Glutamine+1	Asparagine+1	Aspartate+1	N-acetylasp+1	Serine+1	Glycine+1	Succinate+1	Citrulline+1	a-KG+1	Fumarate+1	Malate+1	Glucose+6	Argininosuccinate+1	Aconitate+1	Ornithine+1	Lysine+1	Arginine+1
	AK_01	0	0.00216674	0.00225781	0	0	0.00328524	0.00348805	0.00209973	0.00125382	0.000286712	0.00721793	0.0046282	0.000629219	0.00290219	0.000110101	0	0.00162604	0.000267759	0.00022908	0	3.77672e-05	0.000120131	0.00217011	0	0	0.000115556	0	0.000122414	0.0140999
	AK_02	0	0.00198213	0.00268994	0	0	0.00307948	0.00383524	0.00185949	0.000967179	0.000278417	0.00651009	0.00497602	0.000344696	0.0032638	0.000165496	0	0.00219514	0.000374143	0.000262979	0	4.39006e-05	0.000127013	0.00198258	0	0	0.000116235	0	0.0001027	0.014271
	AK_03	0	0.00189991	0.00194022	0	0	0.00250842	0.00315136	0.00141517	0.000697327	0.000272157	0.00363645	0.00374863	0	0.0027967	0.000127515	0	0.00110465	0.000310701	0.000202615	0	1.02984e-05	0	0.00160822	0	0	5.65913e-05	0	0	0.0184707
	AK_04	0	0.00216983	0.00255084	0	0	0.00328507	0.00371931	0.0018734	0.00143389	0.000335922	0.00553832	0.00380837	0.000342849	0.00290164	0.000106046	0	0.00218962	0.000576215	0.000303868	0	4.30831e-05	0.000119914	0.00213212	0	0	0.00011076	0	0.000129638	0.0153048
	AW_01	0	0.00229989	0.00240972	0	0	0.0026395	0.00319013	0.00186629	0.00106222	0.000479716	0.006736	0.00715473	0.000474157	0.00213522	0.000140178	0	0.00184501	0.000335393	0.000312466	0	6.39806e-05	0.000173423	0.00331271	0	0	0.000231088	0	0.000129879	0.014808
	AW_02	0	0.0025281	0.0024235	0	0	0.00287792	0.00372103	0.00187488	0.000763753	0.000301293	0.00715733	0.00731767	0.000525817	0.00219926	0.000334676	0	0.00162367	0.000353954	0.000413752	0	7.66854e-05	0.000207669	0.00365145	0	0.00026802	0.000284727	0	0.000159096	0.0118881
	AW_03	0	0.00220654	0.00234217	0	0	0.00315719	0.00344597	0.00187374	0.00100159	0.000503763	0.00710141	0.00673946	0.00038079	0.00247016	0.000285593	0	0.00171733	9.72719e-05	0.000305031	0	7.18085e-05	0.000163335	0.00353639	0	4.48529e-05	0.000215951	0	0.00019315	0.0145341
	AW_04	0	0.00243292	0.00232382	0	0	0.00299281	0.00338852	0.00192111	0.000809695	0.000681697	0.00712061	0.00691435	0.000541027	0.0021203	0.000289702	0	0.00165746	0.000504625	0.000330057	0	7.41501e-05	0.00019561	0.00323425	0	6.00373e-05	0.000222543	0	7.3745e-05	0.0130519
	NK_01	0	0.00244142	0.00123997	0	0	0.0018264	0.00260948	0.00178011	0	0	0.00557036	0.0305104	0.00176292	0.000378775	0.0197087	0	8.47392e-05	0.000133407	0.000110168	0	0.000221711	0.000422402	0.00659827	0	0.000126163	0.000216909	0	0	0.0103467
	NK_02	0	0.00229942	0.000864706	0	0	0.0026724	0.00246273	0.00121476	0	0	0.0072561	0.0305884	0.00154329	0.000997783	0.0212301	0	0.000118817	0	0.000363601	0	0.000188055	0.000392714	0.0066052	0	0	0.000301633	0	0	0.0106026
	NK_03	0	0.00181313	0.00114599	0	0	0.0023102	0.00270859	0.00129324	0	0	0.00744586	0.0347693	0.00153606	0.000756048	0.0190633	0	9.07164e-05	0	0.000229954	0	0.000217574	0.000281996	0.00625413	0	0	0.000234872	0	0	0.00985127
	NK_04	0	0.00157657	0.000604612	0	0	0.00220601	0.00212154	0.00157758	0	0	0.00630168	0.0341373	0.00194739	0	0.0190704	0	0.000264434	0.000105288	0.000193542	0	0.000218232	0.000322101	0.00591414	0	0	0.000229217	0	0	0.0103622
	NW_01	0	0.00195396	0.00175342	0	0	0.00252854	0.0030354	0.00222342	0	0	0.0110485	0.0341343	0.000745537	0	0.0425092	0	0	0	0	0	0.000300257	0.000502682	0.00820865	0	0	0.000305021	0	4.40113e-05	0.00911158
	NW_02	0	0.00200181	0.00157321	0	0	0.0023138	0.0034109	0.00219641	0	0	0.00958022	0.0357254	0.00109986	0	0.041683	0	0	0	0	0	0.000293141	0.000602294	0.00748153	0	0.000217442	0.000211081	0	3.86859e-05	0.0105274
	NW_03	0	0.00181838	0.00154657	0	0	0.00285074	0.00314313	0.00171279	0	0	0.00956579	0.0318992	0.000709844	0	0.0387257	0	0	0	0	0	0.000271875	0.000353999	0.00754996	0	0.000169018	0.000204872	0	2.74213e-05	0.0114789
	NW_04	0	0.00195731	0.00213233	0	0	0.00235038	0.00298713	0.00166288	0	0	0.00973835	0.0326444	0.000701939	0	0.0379168	0	0	0	0	0	0.000299591	0.000375708	0.00836953	0	0	0.000282966	0	3.01908e-05	0.0101256
		Pyr+2	Lactate+2	Phenylanine+2	Cytosine+2	Citrate+2	Leucine+2	Isoleucine+2	Methionine+2	Threonine+2	Alanine+2	Glutathione+2	Glutamate+2	Glutamine+2	Asparagine+2	Aspartate+2	N-acetylasp+2	Serine+2	Glycine+2	Succinate+2	Citrulline+2	a-KG+2	Fumarate+2	Malate+2		Argininosuccinate+2	Aconitate+2	Ornithine+2	Lysine+2	Arginine+2
	AK_01	1.45004e-05	0.00436935	0	0		0	0	0	0	0.00140272	0.0170494	0.0180483	0.000287341	0	0.000616649	0	0.000884598	0.00578743	0.000558737	0	0.000201326	0.000333098	0.00534786		0.0003876	0.000661217	0	0	0
	AK_02	1.69632e-05	0.00428867	0	0		0	0	0	0	0.00154336	0.0164619	0.020616	0.000354937	0	0.000304665	0	0.000666053	0.00652515	0.00064103	0	0.000203242	0.00031379	0.00479238		0.000142494	0.000664297	0	0	0
	AK_03	5.87443e-05	0.00359678	0	0		0	0	0	0	0.00126766	0.0128453	0.0181401	0	0	0.000375263	0	0.000499681	0.00615377	0.000425717	0	0.000175902	0.000241226	0.00352056		0	0.000347582	0	0	0
	AK_04	2.99414e-05	0.00404632	0	0		0	0	0	0	0.0017997	0.0173646	0.0163087	0.000296991	0	0.000474714	0	0.0011196	0.00616709	0.000570338	0	0.00020309	0.000268788	0.00528306		0.000212118	0.0006916	0	0	0
	AW_01	9.54858e-06	0.00390289	0	0		0	0	0	0	0.00169019	0.019973	0.0262274	0.00063294	0	0.000655257	0	0.000649862	0.00506167	0.00059603	0	0.00032135	0.00041676	0.00744656		0.000445918	0.00096324	0	0	0
	AW_02	1.00269e-05	0.00407605	0	0		0	0	0	0	0.00168302	0.0194343	0.0276275	0.000476995	0	0.000606449	0	0.000844518	0.00583996	0.000678924	0	0.000297863	0.000485331	0.00816161		0.000768086	0.00118078	0	0	0
	AW_03	1.41569e-05	0.00403891	0	0		0	0	0	0	0.00176949	0.0211117	0.0249982	0.000494555	0	0.000893824	0	0.000869669	0.00429965	0.000730081	0	0.000305761	0.000443893	0.00765377		0.000374262	0.0009477	0	0	0
	AW_04	1.47387e-05	0.00395079	0	0		0	0	0	0	0.00252325	0.021628	0.0258049	0.000560446	0	0.000742736	0	0.000886471	0.00557074	0.000701079	0	0.000283311	0.000439667	0.0071817		0.000452659	0.000993975	0	0	0
	NK_01	5.57326e-05	0.000343228	0	0		0	0	0	0	0	0.00848736	0.0553105	0.00192026	0	0.0306627	0	0	0.000504945	0.00010043	0	0.000460737	0.000369859	0.00732293		0	0.000420745	0	0	0
	NK_02	6.71881e-05	0.000222468	0	0		0	0	0	0	0	0.00903187	0.0585327	0.00210416	0	0.031458	0	0	0.00049831	0.000142144	0	0.000472921	0.000389257	0.007603		0	0.000418238	0	0	0
	NK_03	7.30837e-05	0.000264851	0	0		0	0	0	0	0	0.0082253	0.0660707	0.00244989	0	0.028399	0	0	0.000408847	0.000128626	0	0.000440717	0.000331668	0.00694983		0	0.000395238	0	0	0
	NK_04	8.32118e-05	0.000284097	0	0		0	0	0	0	0	0.00899158	0.0626993	0.00235049	0	0.028319	0	0	0.00027077	0.000124202	0	0.000495474	0.000392228	0.00710989		0	0.000375147	0	0	0
	NW_01	0	0	0	0		0	0	0	0	0	0.00682312	0.0376517	0.000705869	0.000287507	0.0378717	0	0	0.000392833	0	0	0.000309437	0.000243751	0.00532265		0	0.000172959	0	0	0
	NW_02	0	0	0	0		0	0	0	0	0	0.00691126	0.0363954	0.00050872	0.000754321	0.0344846	0	0	0.000498556	0	0	0.000277365	0.000242092	0.00608289		0	0.000149265	0	0	0
	NW_03	0	0	0	0		0	0	0	0	0	0.00564463	0.0321774	0.000453409	0.000631304	0.0347032	0	0	0.000474076	0	0	0.000318932	0.000275891	0.00557195		0	0.000157302	0	0	0
	NW_04	0	0	0	0		0	0	0	0	0	0.00658002	0.0327299	0.000515077	0.000813041	0.0323535	0	0	0.000715091	0	0	0.000319145	0.000290903	0.00530213		0	0.000190897	0	0	0
		Pyr+3	Lactate+3								Alanine+3	Glutathione+3	Glutamate+3	Glutamine+3	Asparagine+3	Aspartate+3	N-acetylasp+3	Serine+3		Succinate+3		a-KG+3	Fumarate+3	Malate+3		Argininosuccinate+3	Aconitate+3
	AK_01	0.00052446	0.0784443								0.0344832	0.00810035	0.0165867	0.000126962	0	0.000558261	0	0.00141321		0.000585646		0.000187285	0.00037277	0.00630077		0.000225949	0.00047947
	AK_02	0.0005352	0.0739828								0.0369773	0.00736693	0.0204373	0.000200064	0	0.000644088	0	0.00139927		0.000683125		0.000179681	0.000328112	0.00610015		6.79441e-05	0.00044618
	AK_03	0.000426279	0.0632737								0.0311443	0.00585244	0.0164392	0	0	0.000418834	0	0.000862237		0.000551622		0.000142077	0.00023122	0.00437031		0	0.000272513
	AK_04	0.000564112	0.0760467								0.03648	0.00786205	0.017433	0.000314973	0	0.000575736	0	0.00132705		0.000619905		0.000195515	0.000376888	0.00655808		0.000292943	0.000485438
	AW_01	0.000592042	0.062372								0.0348464	0.00888963	0.0241708	0.000330538	0	0.000669878	0	0.00102636		0.000685559		0.00024889	0.000452402	0.00828734		0.000341544	0.000842788
	AW_02	0.000639936	0.0659375								0.0388235	0.00978741	0.0261944	0.000280677	0	0.000889468	0	0.000903432		0.000863757		0.000305419	0.000540654	0.00946086		0.000629591	0.000981807
	AW_03	0.000500785	0.0619754								0.0374335	0.0083402	0.0233419	0.000350728	0	0.000772705	0	0.000796571		0.000719466		0.000239833	0.000498658	0.00874249		0.000482713	0.000804654
	AW_04	0.00058251	0.0638384								0.0402454	0.010631	0.0240715	0.000299791	0	0.000906148	0	0.000901053		0.000748599		0.000267678	0.000454687	0.00850102		0.000281142	0.000794855
	NK_01	0.000444744	0.00151968								0.000370368	0.00390972	0.0390047	0.000843582	0	0.0259773	0	0		8.99009e-05		0.000296491	0.000259109	0.00602569		0.000166072	0.000350737
	NK_02	0.000293217	0.00178033								0.000714944	0.00449348	0.0386252	0.0012368	0	0.0250925	0	8.50638e-05		0.000128208		0.000267327	0.000277617	0.00602167		0.000130772	0.000321905
	NK_03	0.000370882	0.00163083								0.000259041	0.00467428	0.0441197	0.00175209	0	0.0235714	0	0		9.78606e-05		0.000257783	0.000242993	0.00571524		0.00016212	0.000292538
	NK_04	0.000305572	0.00155608								0.000532338	0.00359319	0.0414323	0.00157334	0	0.0242576	0	0.0001167		6.10481e-05		0.00030621	0.000230874	0.00597358		0	0.000300984
	NW_01	0	0								0	0.00251621	0.0130307	0	0	0.0137066	0	0		0		0.000110192	5.8334e-05	0.00200279		0	4.26865e-05
	NW_02	0	0								0	0.00123339	0.0128926	0	0	0.0128769	0	0.000110805		0		4.29147e-05	9.85926e-05	0.00209869		0	7.2989e-05
	NW_03	0	0								0	0.00166362	0.0113786	0	0	0.0126396	0	0.00028992		0		9.95791e-05	5.34939e-05	0.00196422		0	2.86298e-05
	NW_04	0	0								0	0.00164023	0.0114721	0	0	0.0126714	0	0		0		6.88656e-05	2.16003e-05	0.00207413		0	5.15853e-05
												Glutathione+4	Glutamate+4	Glutamine+4	Asparagine+4	Aspartate+4	N-acetylasp+4			Succinate+4		a-KG+4	Fumarate+4	Malate+4		Argininosuccinate+4	Aconitate+4
	AK_01											0.0144243	0.0232488	0.000225395	0	0.000558316	0			0.000728672		0.000257177	0.000403	0.00681334		0.000410969	0.000782832
	AK_02											0.013953	0.0267574	0.000261422	0	0.00040382	0			0.000893779		0.00023239	0.00037361	0.00639361		0.000311089	0.000754703
	AK_03											0.0109108	0.0228802	0.000161414	0	0.000269266	0			0.000675297		0.000133684	0.000225971	0.00458259		0	0.000424821
	AK_04											0.0132452	0.0224137	0.000392161	0	0.000599812	0			0.000756488		0.000211575	0.000413155	0.00691346		0.00018333	0.000848991
	AW_01											0.0135322	0.0280613	0.000370318	0	0.000401979	0			0.000687412		0.000297437	0.000412065	0.00756301		0.000264738	0.00113035
	AW_02											0.0143889	0.0274346	0.000375347	0	0.000640366	0			0.000863673		0.000340158	0.000479416	0.008586		0.000701879	0.00134253
	AW_03											0.0145268	0.0269715	8.03086e-05	0	0.000717124	0			0.000811447		0.0002978	0.000423181	0.00800642		0.000492918	0.00106748
	AW_04											0.0153173	0.0282157	0.000462971	0	0.000688765	0			0.000751046		0.000324191	0.000442952	0.00749401		0.000335163	0.00111384
	NK_01											0.0029234	0.0336679	0.00116234	0	0.0112325	0			5.70932e-05		0.000235954	0.000111128	0.00323517		0	0.000203778
	NK_02											0.0023707	0.0334128	0.00105413	0	0.0110314	0			6.57806e-05		0.00024472	9.91106e-05	0.00298846		0	0.000204528
	NK_03											0.0026704	0.0369877	0.00150349	0	0.0108777	0			4.98235e-05		0.000246424	8.0759e-05	0.00264166		0	0.000183975
	NK_04											0.00298707	0.0379761	0.00135876	0	0.0103884	0			2.81993e-05		0.000204374	0.000114907	0.00291345		0	0.000237875
	NW_01											0.00131103	0.00484627	0	0	0.00226046	0			0		0	0	0.000261876		0	1.47384e-05
	NW_02											0.000928821	0.0056603	0	0	0.00172202	0			0		0	0	0.000316567		0	7.60746e-06
	NW_03											0.000722856	0.00489732	0	0	0.00213329	0			0		0	0	0.000314977		0	2.00938e-05
	NW_04											0	0.00493846	0	0	0.00197208	0			0		0	0	0.000312947		0	1.49007e-05
												Glutathione+5	Glutamate+5	Glutamine+5			N-acetylasp+5					a-KG+5					Aconitate+5
	AK_01											0.0122028	0.0282503	0.000380418			0					0.000288869					0.000770415
	AK_02											0.0123661	0.0325343	0.000569637			0					0.000290585					0.00068399
	AK_03											0.00936098	0.025629	0			0					0.000259849					0.000441464
	AK_04											0.0125166	0.0266327	0.000530549			0					0.000295404					0.000714238
	AW_01											0.0104209	0.0301796	0.000555429			0					0.000344461					0.000849461
	AW_02											0.00962023	0.0328229	0.000384974			0					0.00037778					0.000973283
	AW_03											0.0107465	0.0304213	0.000344399			0					0.000285351					0.00081156
	AW_04											0.012283	0.0295229	0.000754312			0					0.000323972					0.00083161
	NK_01											0.000975518	0.0204391	0.000510116			0					0.000190182					8.35312e-05
	NK_02											0.00120902	0.0192383	0.000555607			0					0.000139453					9.30063e-05
	NK_03											0.000855648	0.0217618	0.000620927			0					0.000155118					8.13345e-05
	NK_04											0.000809514	0.022708	0.0006604			0					0.000127336					9.13151e-05
	NW_01											0.000218477	0.000159064	0			0					0					0
	NW_02											0.000292353	0.00088587	0			0					0					0
	NW_03											0	0.00070162	0			0					0					0
	NW_04											0	0.000977888	0			0					0					0
												Glutathione+6					N-acetylasp+6										Aconitate+6
	AK_01											0.0039249					0										0.000768468
	AK_02											0.00341616					0										0.000649611
	AK_03											0.00166214					0										0.000392163
	AK_04											0.0040048					0										0.00072516
	AW_01											0.00238428					0										0.000689396
	AW_02											0.00302255					0										0.000863029
	AW_03											0.00331602					0										0.000631323
	AW_04											0.00295314					0										0.000675516
	NK_01											0					0										8.01518e-06
	NK_02											0					0										2.71484e-05
	NK_03											0					0										1.62473e-05
	NK_04											0					0										1.79161e-05
	NW_01											0					0										0
	NW_02											0					0										0
	NW_03											0					0										0
	NW_04											0					0										0
												Glutathione+7
	AK_01											0.00281762
	AK_02											0.00250541
	AK_03											0.00215714
	AK_04											0.00299024
	AW_01											0.00184125
	AW_02											0.00225923
	AW_03											0.00210754
	AW_04											0.00245509
	NK_01											0
	NK_02											0
	NK_03											0
	NK_04											0
	NW_01											0
	NW_02											0
	NW_03											0
	NW_04											0
	AK_01
	AK_02
	AK_03
	AK_04
	AW_01
	AW_02
	AW_03
	AW_04
	NK_01
	NK_02
	NK_03
	NK_04
	NW_01
	NW_02
	NW_03
	NW_04

## Sheet: statistic TIC
		Pyr	Lactate	Phenylanine	Cytosine	Citrate	Leucine	Isoleucine	Methionine	Threonine	Alanine	Glutathione	Glutamate	Glutamine	Asparagine	Aspartate	N-acetylasp	Serine	Glycine	Succinate	Citrulline	a-KG	Fumarate	Malate	Glucose	Argininosuccinate	Aconitate	Ornithine	Lysine	Arginine
AK	average	0	0.0246208	0.0275859	0	0	0.0460075	0.0613409	0.0300203	0.033841	0.00768588	0.0453791	0.0174996	0.00738411	0.077753	0.00112223	0.000380837	0.00340773	0.0129366	0.000450334	0.000559765	0.000189407	0.000411359	0.0128669	0	0.00015038	0.000323049	1.90785e-05	0.00408854	0.24561
	SD	0	0.00233905	0.00221011	0	0	0.00323869	0.001205	0.00251032	0.00116485	0.000778958	0.00524587	0.00161565	0.00210737	0.00247843	0.000138386	0.00011326	0.000329647	0.000231252	4.40485e-05	0.000239509	2.52333e-05	1.45215e-05	0.00263174	0	0.000106698	2.40708e-05	1.38646e-05	0.000287491	0.0395389
	RSD(%)	#DIV/0!	9.50028	8.01172	#DIV/0!	#DIV/0!	7.03948	1.96444	8.36207	3.44213	10.1349	11.5601	9.23246	28.5392	3.18757	12.3313	29.7397	9.67351	1.78758	9.78129	42.7874	13.3222	3.53014	20.4537	#DIV/0!	70.9519	7.45114	72.6717	7.03164	16.0982
AW	average	0	0.0259795	0.0294747	0	0	0.0450416	0.0565718	0.0314808	0.0288205	0.0100082	0.0546775	0.0234156	0.00960012	0.0607628	0.00163616	0.000609632	0.00345958	0.0131743	0.000610715	0.000732591	0.00025041	0.000605754	0.0156394	0	0.000611593	0.00058643	3.08714e-05	0.00421295	0.207529
	SD	0	0.000665653	0.00220471	0	0	0.000683148	0.00399307	0.00141021	0.00294541	0.00169655	0.0026196	0.00385829	0.00213256	0.00808922	0.000396578	0.000121384	0.000233694	0.00116853	0.000229881	0.000253631	5.60018e-05	0.000118009	0.00241791	0	0.000329613	0.000162995	5.22145e-06	0.000282127	0.0286904
	RSD(%)	#DIV/0!	2.56223	7.48003	#DIV/0!	#DIV/0!	1.5167	7.05841	4.47959	10.2198	16.9515	4.791	16.4774	22.2139	13.3128	24.2384	19.9111	6.75499	8.86977	37.6413	34.6211	22.3641	19.4813	15.4604	#DIV/0!	53.8941	27.7945	16.9136	6.69666	13.8248
NK	average	0	0.0501514	0.0197956	0	0	0.0394671	0.0475644	0.0253033	0.00850778	0.0042476	0.0393667	0.109984	0.0221296	0.0224908	0.0372414	0.000266899	0.00253059	0.00542028	0.000822489	0.000544979	0.000741666	0.000905879	0.0379476	0	0.000242813	0.0010224	4.78809e-05	0.00317035	0.163906
	SD	0	0.0118773	0.000351953	0	0	0.00131088	0.000653215	0.000673486	0.00063692	0.000558996	0.00236952	0.00523202	0.00164534	0.00123961	0.00184419	0.00030834	8.31524e-05	0.000361956	0.000234033	0.000216701	8.48375e-05	9.14058e-05	0.00107317	0	0.000105541	8.64514e-05	2.40153e-05	0.00062543	0.00469369
	RSD(%)	#DIV/0!	23.6828	1.77794	#DIV/0!	#DIV/0!	3.32145	1.37333	2.66165	7.48633	13.1603	6.0191	4.75706	7.435	5.51163	4.95198	115.527	3.28589	6.6778	28.4543	39.7631	11.4388	10.0903	2.82803	#DIV/0!	43.466	8.45573	50.1562	19.7275	2.86364
NW	average	0	0.0557028	0.0250352	0	0	0.0476914	0.0514504	0.0341047	0.00865877	0.00482755	0.076813	0.0981135	0.00744946	0.0159744	0.0997942	0.000851303	0.00232282	0.00961753	0	0	0.000854835	0.00119487	0.0440669	0	0.000521428	0.00106469	1.62001e-05	0.0040743	0.172257
	SD	0	0.00925008	0.00103149	0	0	0.00169839	0.00291529	0.00140387	0.000415901	0.000804689	0.00238291	0.0047202	0.00053478	0.00199854	0.00482357	0.00014551	0.000158421	0.00724629	0	0	6.16376e-05	0.000159288	0.00101539	0	0.000176695	0.00012738	6.94872e-06	0.000464139	0.0117128
	RSD(%)	#DIV/0!	16.6061	4.12015	#DIV/0!	#DIV/0!	3.56121	5.66622	4.11635	4.80324	16.6687	3.10222	4.81096	7.17878	12.5109	4.83352	17.0926	6.82019	75.3446	#DIV/0!	#DIV/0!	7.21046	13.3311	2.30419	#DIV/0!	33.8867	11.964	42.8929	11.3919	6.79961
		Pyr+1	Lactate+1	Phenylanine+1	Cytosine+1	Citrate+1	Leucine+1	Isoleucine+1	Methionine+1	Threonine+1	Alanine+1	Glutathione+1	Glutamate+1	Glutamine+1	Asparagine+1	Aspartate+1	N-acetylasp+1	Serine+1	Glycine+1	Succinate+1	Citrulline+1	a-KG+1	Fumarate+1	Malate+1	Glucose+6	Argininosuccinate+1	Aconitate+1	Ornithine+1	Lysine+1	Arginine+1
AK	average	0	0.00205465	0.0023597	0	0	0.00303955	0.00354849	0.00181195	0.00108805	0.000293302	0.0057257	0.0042903	0.000329191	0.00296608	0.000127289	0	0.00177886	0.000382205	0.000249635	0	3.37623e-05	9.17647e-05	0.00197326	0	0	9.97855e-05	0	8.86881e-05	0.0155366
	SD	0	0.000135442	0.000332634	0	0	0.000367119	0.000301535	0.000286521	0.000323706	2.9032e-05	0.00155372	0.000608288	0.00025743	0.00020458	2.71203e-05	0	0.000522786	0.000136523	4.37897e-05	0	1.58772e-05	6.12652e-05	0.000256469	0	0	2.88991e-05	0	6.02115e-05	0.00202722
	RSD(%)	#DIV/0!	6.59195	14.0965	#DIV/0!	#DIV/0!	12.0781	8.49756	15.8129	29.7509	9.89831	27.1358	14.1782	78.2008	6.89732	21.306	#DIV/0!	29.3888	35.7198	17.5415	#DIV/0!	47.0264	66.7634	12.9972	#DIV/0!	#DIV/0!	28.9612	#DIV/0!	67.8913	13.048
AW	average	0	0.00236686	0.0023748	0	0	0.00291686	0.00343641	0.00188401	0.000909314	0.000491617	0.00702884	0.00703155	0.000480448	0.00223124	0.000262537	0	0.00171087	0.000322811	0.000340327	0	7.16561e-05	0.000185009	0.0034337	0	9.32275e-05	0.000238577	0	0.000138967	0.0135705
	SD	0	0.000142067	4.91725e-05	0	0	0.000217544	0.000219126	2.50299e-05	0.000144921	0.000155609	0.0001966	0.000255662	7.23406e-05	0.000162924	8.45485e-05	0	9.74528e-05	0.000168377	5.00624e-05	0	5.49092e-06	2.02469e-05	0.000193547	0	0.000119283	3.13844e-05	0	5.05882e-05	0.00136127
	RSD(%)	#DIV/0!	6.00234	2.07059	#DIV/0!	#DIV/0!	7.45818	6.37658	1.32855	15.9374	31.6525	2.79705	3.63593	15.0569	7.30195	32.2044	#DIV/0!	5.6961	52.1596	14.7101	#DIV/0!	7.66287	10.9437	5.63668	#DIV/0!	127.948	13.1548	#DIV/0!	36.4029	10.0311
NK	average	0	0.00203264	0.000963819	0	0	0.00225375	0.00247558	0.00146642	0	0	0.0066435	0.0325013	0.00169741	0.000533152	0.0197681	0	0.000139677	5.96735e-05	0.000224316	0	0.000211393	0.000354803	0.00634293	0	3.15409e-05	0.000245658	0	0	0.0102907
	SD	0	0.000405978	0.000287691	0	0	0.00034802	0.000256731	0.000260819	0	0	0.00087322	0.00226887	0.00019712	0.000437282	0.00102052	0	8.44884e-05	6.98547e-05	0.000105529	0	1.56644e-05	6.42318e-05	0.00032951	0	6.30817e-05	3.8063e-05	0	0	0.000315502
	RSD(%)	#DIV/0!	19.973	29.849	#DIV/0!	#DIV/0!	15.4418	10.3705	17.7861	#DIV/0!	#DIV/0!	13.144	6.98085	11.613	82.0184	5.16245	#DIV/0!	60.4885	117.062	47.0447	#DIV/0!	7.41007	18.1035	5.19491	#DIV/0!	200	15.4943	#DIV/0!	#DIV/0!	3.0659
NW	average	0	0.00193286	0.00175138	0	0	0.00251087	0.00314414	0.00194887	0	0	0.00998322	0.0336008	0.000814295	0	0.0402087	0	0	0	0	0	0.000291216	0.000458671	0.00790242	0	9.66149e-05	0.000250985	0	3.50773e-05	0.0103109
	SD	0	7.93774e-05	0.000270072	0	0	0.000245231	0.00018942	0.00030231	0	0	0.000714478	0.001694	0.000191319	0	0.00222994	0	0	0	0	0	1.32876e-05	0.000116051	0.000452162	0	0.000113299	5.05353e-05	0	7.64479e-06	0.000980451
	RSD(%)	#DIV/0!	4.10672	15.4205	#DIV/0!	#DIV/0!	9.7668	6.02454	15.512	#DIV/0!	#DIV/0!	7.15679	5.04155	23.495	#DIV/0!	5.54591	#DIV/0!	#DIV/0!	#DIV/0!	#DIV/0!	#DIV/0!	4.5628	25.3017	5.72182	#DIV/0!	117.269	20.1348	#DIV/0!	21.7941	9.50888
		Pyr+2	Lactate+2	Phenylanine+2	Cytosine+2	Citrate+2	Leucine+2	Isoleucine+2	Methionine+2	Threonine+2	Alanine+2	Glutathione+2	Glutamate+2	Glutamine+2	Asparagine+2	Aspartate+2	N-acetylasp+2	Serine+2	Glycine+2	Succinate+2	Citrulline+2	a-KG+2	Fumarate+2	Malate+2		Argininosuccinate+2	Aconitate+2	Ornithine+2	Lysine+2	Arginine+2
AK	average	3.00373e-05	0.00407528	0			0	0	0	0	0.00150336	0.0159303	0.0182783	0.000234817	0	0.000442823	0	0.000792483	0.00615836	0.000548955	0	0.00019589	0.000289225	0.00473597		0.000185553	0.000591174	0	0	0
	SD	2.03013e-05	0.000347283	0			0	0	0	0	0.000227379	0.00209039	0.00177164	0.000159366	0	0.000135258	0	0.000269077	0.000301234	8.98487e-05	0	1.33538e-05	4.18323e-05	0.000847371		0.000161051	0.000162968	0	0	0
	RSD(%)	67.587	8.52171	#DIV/0!			#DIV/0!	#DIV/0!	#DIV/0!	#DIV/0!	15.1247	13.1221	9.69257	67.868	#DIV/0!	30.5446	#DIV/0!	33.9537	4.89146	16.3672	#DIV/0!	6.81699	14.4636	17.8923		86.7953	27.5668	#DIV/0!	#DIV/0!	#DIV/0!
AW	average	1.21178e-05	0.00399216	0			0	0	0	0	0.00191649	0.0205368	0.0261645	0.000541234	0	0.000724566	0	0.00081263	0.005193	0.000676528	0	0.000302071	0.000446413	0.00761091		0.000510231	0.00102142	0	0	0
	SD	2.70801e-06	7.93824e-05	0			0	0	0	0	0.000406401	0.00100905	0.00110059	7.09104e-05	0	0.00012614	0	0.000109873	0.00067739	5.76089e-05	0	1.58635e-05	2.85531e-05	0.000414867		0.000175525	0.000107965	0	0	0
	RSD(%)	22.3474	1.98846	#DIV/0!			#DIV/0!	#DIV/0!	#DIV/0!	#DIV/0!	21.2055	4.91339	4.20643	13.1016	#DIV/0!	17.409	#DIV/0!	13.5207	13.0443	8.51537	#DIV/0!	5.25158	6.39611	5.45095		34.4012	10.57	#DIV/0!	#DIV/0!	#DIV/0!
NK	average	6.9804e-05	0.000278661	0			0	0	0	0	0	0.00868403	0.0606533	0.0022062	0	0.0297097	0	0	0.000420718	0.000123851	0	0.000467462	0.000370753	0.00724641		0	0.000402342	0	0	0
	SD	1.148e-05	5.01556e-05	0			0	0	0	0	0	0.000393573	0.0047109	0.000239708	0	0.00159341	0	0	0.000109148	1.73791e-05	0	2.29126e-05	2.78806e-05	0.000282611		0	2.14584e-05	0	0	0
	RSD(%)	16.446	17.9988	#DIV/0!			#DIV/0!	#DIV/0!	#DIV/0!	#DIV/0!	#DIV/0!	4.53214	7.76693	10.8652	#DIV/0!	5.36329	#DIV/0!	#DIV/0!	25.9433	14.0323	#DIV/0!	4.90148	7.51998	3.90002		#DIV/0!	5.33338	#DIV/0!	#DIV/0!	#DIV/0!
NW	average	0	0	0			0	0	0	0	0	0.00648976	0.0347386	0.000545769	0.000621543	0.0348532	0	0	0.000520139	0	0	0.00030622	0.000263159	0.00556991		0	0.000167606	0	0	0
	SD	0	0	0			0	0	0	0	0	0.000580572	0.00269726	0.000110268	0.000235214	0.00227435	0	0	0.000137599	0	0	1.97623e-05	2.41685e-05	0.000363314		0	1.8382e-05	0	0	0
	RSD(%)	#DIV/0!	#DIV/0!	#DIV/0!			#DIV/0!	#DIV/0!	#DIV/0!	#DIV/0!	#DIV/0!	8.94597	7.76446	20.2041	37.8435	6.52552	#DIV/0!	#DIV/0!	26.4543	#DIV/0!	#DIV/0!	6.45362	9.18397	6.5228		#DIV/0!	10.9674	#DIV/0!	#DIV/0!	#DIV/0!
		Pyr+3	Lactate+3								Alanine+3	Glutathione+3	Glutamate+3	Glutamine+3	Asparagine+3	Aspartate+3	N-acetylasp+3	Serine+3		Succinate+3		a-KG+3	Fumarate+3	Malate+3		Argininosuccinate+3	Aconitate+3	Ornithine+3
AK	average	0.000512513	0.0729369								0.0347712	0.00729544	0.0177241	0.0001605	0	0.00054923	0	0.00125044		0.000610074		0.000176139	0.000327248	0.00583233		0.000146709	0.0004209	#DIV/0!
	SD	5.98781e-05	0.00669511								0.0026473	0.00100934	0.00186108	0.000132051	0	9.44901e-05	0	0.000261543		5.61144e-05		2.36109e-05	6.7721e-05	0.000992535		0.000135881	0.000100421	#DIV/0!
	RSD(%)	11.6832	9.17932								7.61347	13.8352	10.5003	82.2748	#DIV/0!	17.2041	#DIV/0!	20.9161		9.19795		13.4047	20.6941	17.0178		92.6192	23.8587	#DIV/0!
AW	average	0.000578818	0.0635308								0.0378372	0.00941206	0.0244446	0.000315433	0	0.00080955	0	0.000906855		0.000754345		0.000265455	0.0004866	0.00874793		0.000433747	0.000856026	#DIV/0!
	SD	5.77727e-05	0.0017934								0.00230071	0.00100806	0.00122366	3.12334e-05	0	0.000110429	0	9.39679e-05		7.73561e-05		2.90571e-05	4.18538e-05	0.000510364		0.000155502	8.6366e-05	#DIV/0!
	RSD(%)	9.98116	2.82289								6.08054	10.7103	5.00585	9.90173	#DIV/0!	13.6408	#DIV/0!	10.362		10.2547		10.9461	8.60126	5.83411		35.8508	10.0892	#DIV/0!
NK	average	0.000353604	0.00162173								0.000469173	0.00416767	0.0407955	0.00135145	0	0.0247247	0	5.04408e-05		9.42543e-05		0.000281953	0.000252648	0.00593404		0.000114741	0.000316541	#DIV/0!
	SD	6.96626e-05	0.000115412								0.000198587	0.000503113	0.00254119	0.00040034	0	0.00104123	0	5.96588e-05		2.76131e-05		2.30787e-05	2.02695e-05	0.000147779		7.8107e-05	2.59249e-05	#DIV/0!
	RSD(%)	19.7008	7.11662								42.3271	12.0718	6.2291	29.623	#DIV/0!	4.21128	#DIV/0!	118.275		29.2964		8.18529	8.02282	2.49036		68.0725	8.19006	#DIV/0!
NW	average	0	0								0	0.00176336	0.0121935	0	0	0.0129736	0	0.000100181		0		8.03879e-05	5.80052e-05	0.00203496		0	4.89727e-05	#DIV/0!
	SD	0	0								0	0.000539368	0.000889574	0	0	0.00049983	0	0.000136853		0		3.05156e-05	3.15865e-05	6.2276e-05		0	1.85918e-05	#DIV/0!
	RSD(%)	#DIV/0!	#DIV/0!								#DIV/0!	30.5875	7.29547	#DIV/0!	#DIV/0!	3.85267	#DIV/0!	136.605		#DIV/0!		37.9604	54.4545	3.06031		#DIV/0!	37.9635	#DIV/0!
	average	#DIV/0!	#DIV/0!								#DIV/0!	#DIV/0!	#DIV/0!	#DIV/0!	#DIV/0!	#DIV/0!	#DIV/0!	#DIV/0!		#DIV/0!		#DIV/0!	#DIV/0!	#DIV/0!		#DIV/0!	#DIV/0!	#DIV/0!
	SD	#DIV/0!	#DIV/0!								#DIV/0!	#DIV/0!	#DIV/0!	#DIV/0!	#DIV/0!	#DIV/0!	#DIV/0!	#DIV/0!		#DIV/0!		#DIV/0!	#DIV/0!	#DIV/0!		#DIV/0!	#DIV/0!	#DIV/0!
	RSD(%)	#DIV/0!	#DIV/0!								#DIV/0!	#DIV/0!	#DIV/0!	#DIV/0!	#DIV/0!	#DIV/0!	#DIV/0!	#DIV/0!		#DIV/0!		#DIV/0!	#DIV/0!	#DIV/0!		#DIV/0!	#DIV/0!	#DIV/0!
												Glutathione+4	Glutamate+4	Glutamine+4	Asparagine+4	Aspartate+4	N-acetylasp+4			Succinate+4		a-KG+4	Fumarate+4	Malate+4		Argininosuccinate+4	Aconitate+4	Ornithine+4
AK	average											0.0131333	0.023825	0.000260098	0	0.000457803	0			0.000763559		0.000208706	0.000353934	0.00617575		0.000226347	0.000702837	#DIV/0!
	SD											0.00155892	0.00198456	9.72717e-05	0	0.00015136	0			9.31212e-05		5.33757e-05	8.6941e-05	0.00108572		0.000177341	0.000189511	#DIV/0!
	RSD(%)											11.87	8.32971	37.3981	#DIV/0!	33.0623	#DIV/0!			12.1957		25.5746	24.5642	17.5804		78.3494	26.9637	#DIV/0!
AW	average											0.0144413	0.0276708	0.000322236	0	0.000612059	0			0.000778395		0.000314896	0.000439404	0.00791236		0.000448675	0.00116355	#DIV/0!
	SD											0.000731219	0.000575674	0.000166801	0	0.000143593	0			7.61372e-05		2.0989e-05	2.95756e-05	0.000503222		0.000193897	0.000122252	#DIV/0!
	RSD(%)											5.06339	2.08044	51.7636	#DIV/0!	23.4607	#DIV/0!			9.78132		6.66537	6.73086	6.35995		43.2154	10.5068	#DIV/0!
NK	average											0.00273789	0.0355111	0.00126968	0	0.0108825	0			5.02241e-05		0.000232868	0.000101476	0.00294468		0	0.000207539	#DIV/0!
	SD											0.000280411	0.00231352	0.000200487	0	0.00036	0			1.6067e-05		1.95418e-05	1.53661e-05	0.000244332		0	2.23514e-05	#DIV/0!
	RSD(%)											10.2419	6.51492	15.7903	#DIV/0!	3.30807	#DIV/0!			31.9905		8.3918	15.1425	8.2974		#DIV/0!	10.7697	#DIV/0!
NW	average											0.000740676	0.00508559	0	0	0.00202196	0			0		0	0	0.000301592		0	1.43351e-05	#DIV/0!
	SD											0.000550642	0.000384992	0	0	0.000232182	0			0		0	0	2.65186e-05		0	5.12855e-06	#DIV/0!
	RSD(%)											74.3431	7.57025	#DIV/0!	#DIV/0!	11.483	#DIV/0!			#DIV/0!		#DIV/0!	#DIV/0!	8.79289		#DIV/0!	35.7762	#DIV/0!
	average											#DIV/0!	#DIV/0!	#DIV/0!	#DIV/0!	#DIV/0!	#DIV/0!			#DIV/0!		#DIV/0!	#DIV/0!	#DIV/0!		#DIV/0!	#DIV/0!	#DIV/0!
	SD											#DIV/0!	#DIV/0!	#DIV/0!	#DIV/0!	#DIV/0!	#DIV/0!			#DIV/0!		#DIV/0!	#DIV/0!	#DIV/0!		#DIV/0!	#DIV/0!	#DIV/0!
	RSD(%)											#DIV/0!	#DIV/0!	#DIV/0!	#DIV/0!	#DIV/0!	#DIV/0!			#DIV/0!		#DIV/0!	#DIV/0!	#DIV/0!		#DIV/0!	#DIV/0!	#DIV/0!
												Glutathione+5	Glutamate+5	Glutamine+5			N-acetylasp+5					a-KG+5					Aconitate+5	Ornithine+5
AK	average											0.0116116	0.0282616	0.000370151			0					0.000283677					0.000652527	#DIV/0!
	SD											0.00150588	0.0030463	0.000259897			0					1.61239e-05					0.000145193	#DIV/0!
	RSD(%)											12.9687	10.7789	70.2138			#DIV/0!					5.68391					22.2509	#DIV/0!
AW	average											0.0107676	0.0307367	0.000509779			0					0.000332891					0.000866479	#DIV/0!
	SD											0.00111556	0.00144169	0.000186911			0					3.86799e-05					7.28665e-05	#DIV/0!
	RSD(%)											10.3603	4.69044	36.6651			#DIV/0!					11.6194					8.4095	#DIV/0!
NK	average											0.000962424	0.0210368	0.000586762			0					0.000153022					8.72968e-05	#DIV/0!
	SD											0.000178663	0.00151771	6.69206e-05			0					2.72589e-05					5.72929e-06	#DIV/0!
	RSD(%)											18.5638	7.21455	11.4051			#DIV/0!					17.8137					6.563	#DIV/0!
NW	average											0.000127708	0.00068111	0			0					0					0	#DIV/0!
	SD											0.000150517	0.000366495	0			0					0					0	#DIV/0!
	RSD(%)											117.86	53.8085	#DIV/0!			#DIV/0!					#DIV/0!					#DIV/0!	#DIV/0!
												Glutathione+6					N-acetylasp+6										Aconitate+6
AK	average											0.003252					0										0.000633851
	SD											0.0010915					0										0.000168445
	RSD(%)											33.5639					#DIV/0!										26.5748
AW	average											0.002919					0										0.000714816
	SD											0.000389633					0										0.000101864
	RSD(%)											13.3482					#DIV/0!										14.2503
NK	average											0					0										1.73318e-05
	SD											0					0										7.84608e-06
	RSD(%)											#DIV/0!					#DIV/0!										45.27
NW	average											0					0										0
	SD											0					0										0
	RSD(%)											#DIV/0!					#DIV/0!										#DIV/0!
												Glutathione+7
AK	average											0.0026176
	SD											0.000366731
	RSD(%)											14.0102
AW	average											0.00216578
	SD											0.000258937
	RSD(%)											11.9558
NK	average											0
	SD											0
	RSD(%)											#DIV/0!
NW	average											0
	SD											0
	RSD(%)											#DIV/0!
